# Supplementary material for: Comparative genomics of first available bovine Anaplasma phagocytophilum genome obtained with targeted sequence capture
Source: BMC Genomics. 2014 Nov 17;15(1):973. doi: 10.1186/1471-2164-15-973 (PMC4239370; doi:10.1186/1471-2164-15-973)
Supplement: Supplementary file 1 — Additional file 1: Core and accessory genes of ten A. phagocytophilum genomes. (XLSX 366 KB) [file 12864_2014_6665_MOESM1_ESM.xlsx]

## Sheet: core_accessory_genomes
cluster	Type	BOV10-179 locus tag	BOV10-179 gene	BOV10-179 product	HZ locus tag	HZ gene	HZ product	CRT38 locus tag	CRT38 gene	CRT38 product	HGE1_ locustag	HGE1 gene	HGE1 product	MRK locus tag	MRK gene	MRK product	Norway variant 2 locus tag	Norway variant 2 gene	Norway variant 2 product	CRT35 locus tag	CRT35 gene	CRT35 product	JM locus tag	JM gene	JM product	HZ2 locus tag	HZ2 gene	HZ2 product	Dog2 locus tag	Dog2 gene	Dog2 product
cluster_1	CORE	ANAPHAGO_00594	polA	DNA polymerase	APH_0001	polA	DNA polymerase I	CRT38_00005		DNA polymerase I	HGE1_00005		DNA polymerase I	O997_00005		DNA polymerase I	P029_00005		DNA polymerase I	P030_00005		DNA polymerase I	WSQ_00005		DNA polymerase I	YYU_00005		DNA polymerase I	YYY_00005		DNA polymerase I
cluster_10	CORE	ANAPHAGO_00466		Uncharacterized protein	APH_0011		hypothetical protein	CRT38_00050		hypothetical protein	HGE1_00050		hypothetical protein	O997_00055		hypothetical protein	P029_00055		hypothetical protein	P030_00050		hypothetical protein	WSQ_00055		hypothetical protein	YYU_00055		hypothetical protein	YYY_00055		hypothetical protein
cluster_1000	CORE	ANAPHAGO_00724	tldD	TldD protein	APH_1310	tldD	TldD protein	CRT38_05762		TldD protein	HGE1_05722		TldD protein	O997_06150	tldD	protease TldD	P029_05825	tldD	protease TldD	P030_01585	tldD	protease TldD	WSQ_06130		peptidase C69	YYU_06060		peptidase C69	YYY_06140		peptidase C69
cluster_1006	CORE	ANAPHAGO_00500		Uncharacterized protein	APH_1320		conserved hypothetical protein	CRT38_05802		hypothetical protein	HGE1_05762		hypothetical protein	O997_06195		hypothetical protein	P029_05870		hypothetical protein	P030_01630		hypothetical protein	WSQ_06170		hypothetical protein	YYU_06105		hypothetical protein	YYY_06185		hypothetical protein
cluster_1007	CORE	ANAPHAGO_00501	pgk	Phosphoglycerate kinase	APH_1321	pgk	phosphoglycerate kinase	CRT38_05807	pgk	phosphoglycerate kinase	HGE1_05767	pgk	phosphoglycerate kinase	O997_06200		phosphoglycerate kinase	P029_05875		phosphoglycerate kinase	P030_01635		phosphoglycerate kinase	WSQ_06175		phosphoglycerate kinase	YYU_06110		phosphoglycerate kinase	YYY_06190		phosphoglycerate kinase
cluster_1008	CORE	ANAPHAGO_00502	xseA	Exodeoxyribonuclease 7 large subunit	APH_1322	xseA	exodeoxyribonuclease VII, large subunit	CRT38_05812		exodeoxyribonuclease VII large subunit	HGE1_05772		exodeoxyribonuclease VII large subunit	O997_06205		exodeoxyribonuclease VII large subunit	P029_05880		exodeoxyribonuclease VII large subunit	P030_01640		exodeoxyribonuclease VII large subunit	WSQ_06180		exodeoxyribonuclease VII large subunit	YYU_06115		exodeoxyribonuclease VII large subunit	YYY_06195		exodeoxyribonuclease VII large subunit
cluster_1009	CORE	ANAPHAGO_00503		Zinc finger-like domain protein	APH_1323		zinc finger-like domain protein	CRT38_05817		zinc finger-like domain-containing protein	HGE1_05777		zinc finger-like domain-containing protein	O997_06210		hypothetical protein	P029_05885		hypothetical protein	P030_01645		hypothetical protein	WSQ_06185		hypothetical protein	YYU_06120		hypothetical protein	YYY_06200		hypothetical protein
cluster_101	CORE	ANAPHAGO_00059	ctaA	Heme A synthase	APH_0123		putative cytochrome oxidase assembly protein	CRT38_00555		putative cytochrome oxidase assembly protein	HGE1_00545		putative cytochrome oxidase assembly protein	O997_00665		heme A synthase	P029_00645		heme A synthase	P030_00635		heme A synthase	WSQ_00610		heme A synthase	YYU_00620		heme A synthase	YYY_00615		heme A synthase
cluster_1011	CORE	ANAPHAGO_00505	p44-16b	P44-16b outer membrane protein	APH_1325		outer membrane protein, MSP2 family	CRT38_05827		MSP2 family outer membrane protein	HGE1_05792		MSP2 family outer membrane protein	O997_06220		hypothetical protein	P029_05900		hypothetical protein	P030_01660		hypothetical protein	WSQ_06200		hypothetical protein	YYU_06135		hypothetical protein	YYY_06215		hypothetical protein
cluster_1012	CORE	ANAPHAGO_00507	secF	Protein-export membrane protein SecF	APH_1326	secF	protein-export membrane protein SecF	CRT38_05832	secF	preprotein translocase subunit SecF	HGE1_05797	secF	preprotein translocase subunit SecF	O997_06225		preprotein translocase subunit SecF	P029_05905		preprotein translocase subunit SecF	P030_01665		preprotein translocase subunit SecF	WSQ_06205		preprotein translocase subunit SecF	YYU_06140		preprotein translocase subunit SecF	YYY_06220		preprotein translocase subunit SecF
cluster_1015	CORE	ANAPHAGO_00814	smpB	SsrA-binding protein	APH_1331	smpB	SsrA-binding protein	CRT38_05847	smpB	SsrA-binding protein	HGE1_05822	smpB	SsrA-binding protein	O997_06255		SsrA-binding protein	P029_05925		SsrA-binding protein	P030_01685		SsrA-binding protein	WSQ_06230		single-stranded DNA-binding protein	YYU_06165		single-stranded DNA-binding protein	YYY_06245		single-stranded DNA-binding protein
cluster_1016	CORE	ANAPHAGO_00815	ribB	3,4-dihydroxy-2-butanone 4-phosphate synthase	APH_1332	ribB	3,4-dihydroxy-2-butanone 4-phosphate synthase	CRT38_05852		3,4-dihydroxy-2-butanone 4-phosphate synthase	HGE1_05827		3,4-dihydroxy-2-butanone 4-phosphate synthase	O997_06260		hypothetical protein	P029_05930		hypothetical protein	P030_01690		hypothetical protein	WSQ_06235		3,4-dihydroxy-2-butanone 4-phosphate synthase	YYU_06170		3,4-dihydroxy-2-butanone 4-phosphate synthase	YYY_06250		3,4-dihydroxy-2-butanone 4-phosphate synthase
cluster_1017	CORE	ANAPHAGO_00816	greA	Transcription elongation factor GreA	APH_1333	greA	transcription elongation factor GreA	CRT38_05857		transcription elongation factor GreA	HGE1_05832		transcription elongation factor GreA	O997_06265		hypothetical protein	P029_05935		hypothetical protein	P030_01695		hypothetical protein	WSQ_06240	greA	transcription elongation factor GreA	YYU_06175	greA	transcription elongation factor GreA	YYY_06255	greA	transcription elongation factor GreA
cluster_1018	CORE	ANAPHAGO_00817	atpA	ATP synthase subunit alpha	APH_1334	atpA	ATP synthase F1, alpha subunit	CRT38_05862		F0F1 ATP synthase subunit alpha	HGE1_05837		F0F1 ATP synthase subunit alpha	O997_06270		ATP F0F1 synthase subunit alpha	P029_05940		ATP F0F1 synthase subunit alpha	P030_01700		ATP F0F1 synthase subunit alpha	WSQ_06245		F0F1 ATP synthase subunit alpha	YYU_06180		F0F1 ATP synthase subunit alpha	YYY_06260		F0F1 ATP synthase subunit alpha
cluster_1019	CORE	ANAPHAGO_00818	atpH	ATP synthase subunit delta	APH_1335	atpH	ATP synthase F1, delta subunit	CRT38_05867		ATP synthase F1, delta subunit	HGE1_05842		ATP synthase F1, delta subunit	O997_06275		ATP synthase subunit delta	P029_05945		ATP synthase subunit delta	P030_01705		ATP synthase subunit delta	WSQ_06250		ATP synthase subunit delta	YYU_06185		ATP synthase subunit delta	YYY_06265		ATP synthase subunit delta
cluster_102	CORE	ANAPHAGO_00061	ccmA	Heme exporter protein CcmA	APH_0125	ccmA	heme exporter protein CcmA	CRT38_00565		cytochrome c biogenesis protein CcmA	HGE1_00555		cytochrome c biogenesis protein CcmA	O997_00675		cytochrome C biogenesis protein CcmA	P029_00655		cytochrome C biogenesis protein CcmA	P030_00645		cytochrome C biogenesis protein CcmA	WSQ_00620		cytochrome C biogenesis protein CcmA	YYU_00630		cytochrome C biogenesis protein CcmA	YYY_00625		cytochrome C biogenesis protein CcmA
cluster_1021	CORE	ANAPHAGO_00821	hemY	HemY domain protein	APH_1339		conserved domain protein	CRT38_05882		hypothetical protein	HGE1_05857		hypothetical protein	O997_06290		hypothetical protein	P029_05960		hypothetical protein	P030_01720		hypothetical protein	WSQ_06265		hypothetical protein	YYU_06200		hypothetical protein	YYY_06280		hypothetical protein
cluster_1023	CORE	ANAPHAGO_00823	lolE	Lipoprotein-releasing system transmembrane protein (LolE)	APH_1341		lipoprotein releasing system, transmembrane protein, LolC/E family	CRT38_05892		LolC/E family lipoprotein releasing system, transmembrane protein	HGE1_05867		LolC/E family lipoprotein releasing system, transmembrane protein	O997_06300		membrane protein	P029_05970		membrane protein	P030_01730		membrane protein	WSQ_06275		membrane protein	YYU_06210		membrane protein	YYY_06290		membrane protein
cluster_1024	CORE	ANAPHAGO_00184	rsib_orf.705	Putative uncharacterized protein rsib_orf.705	APH_1344		conserved hypothetical protein TIGR00150	CRT38_05912		hypothetical protein	HGE1_05887		hypothetical protein	O997_06320		hydrolase	P029_05990		hydrolase	P030_01750		hydrolase	WSQ_06290		P-loop hydrolase	YYU_06225		P-loop hydrolase	YYY_06305		P-loop hydrolase
cluster_1025	CORE	ANAPHAGO_00183	sad	Membrane protein	APH_1345		putative membrane protein	CRT38_05917		hypothetical protein	HGE1_05892		hypothetical protein	O997_06325		membrane protein	P029_05995		membrane protein	P030_01755		membrane protein	WSQ_06295		membrane protein	YYU_06230		membrane protein	YYY_06310		membrane protein
cluster_1026	CORE	ANAPHAGO_00182	asd	Aspartate-semialdehyde dehydrogenase	APH_1346		putative aspartate-semialdehyde dehydrogenase	CRT38_05922		putative aspartate-semialdehyde dehydrogenase	HGE1_05897		putative aspartate-semialdehyde dehydrogenase	O997_06330		aspartate-semialdehyde dehydrogenase	P029_06000		aspartate-semialdehyde dehydrogenase	P030_01760		aspartate-semialdehyde dehydrogenase	WSQ_06300		aspartate-semialdehyde dehydrogenase	YYU_06235		aspartate-semialdehyde dehydrogenase	YYY_06315		aspartate-semialdehyde dehydrogenase
cluster_1027	CORE	ANAPHAGO_00181		Uncharacterized protein	APH_1347		conserved hypothetical protein	CRT38_05927		hypothetical protein	HGE1_05902		hypothetical protein	O997_06335		hypothetical protein	P029_06005		hypothetical protein	P030_01765		hypothetical protein	WSQ_06305		hypothetical protein	YYU_06240		hypothetical protein	YYY_06320		hypothetical protein
cluster_1029	CORE	ANAPHAGO_00179	gap	Glyceraldehyde-3-phosphate dehydrogenase, type I	APH_1349	gap	glyceraldehyde-3-phosphate dehydrogenase, type I	CRT38_05937		glyceraldehyde-3-phosphate dehydrogenase	HGE1_05912		glyceraldehyde-3-phosphate dehydrogenase	O997_06345		glyceraldehyde-3-phosphate dehydrogenase	P029_06015		glyceraldehyde-3-phosphate dehydrogenase	P030_01775		glyceraldehyde-3-phosphate dehydrogenase	WSQ_06315	gapA	glyceraldehyde-3-phosphate dehydrogenase	YYU_06250	gapA	glyceraldehyde-3-phosphate dehydrogenase	YYY_06330	gapA	glyceraldehyde-3-phosphate dehydrogenase
cluster_1034	CORE	ANAPHAGO_00751	omp12	Outer membrane protein 12	APH_1358		major outer membrane protein	CRT38_05982		major outer membrane protein	HGE1_05952		major outer membrane protein	O997_06380		membrane protein	P029_06055		membrane protein	P030_01825		membrane protein	WSQ_06350		hypothetical protein	YYU_06285		hypothetical protein	YYY_06365		hypothetical protein
cluster_1036	CORE	ANAPHAGO_00753	ubiD	3-octaprenyl-4-hydroxybenzoate carboxy-lyase	APH_1360	ubiD	3-octaprenyl-4-hydroxybenzoate carboxy-lyase	CRT38_05992		3-octaprenyl-4-hydroxybenzoate carboxy-lyase	HGE1_05962		3-octaprenyl-4-hydroxybenzoate carboxy-lyase	O997_06390		hypothetical protein	P029_06065		hypothetical protein	P030_01835		hypothetical protein	WSQ_06360		3-polyprenyl-4-hydroxybenzoate decarboxylase	YYU_06295		3-polyprenyl-4-hydroxybenzoate decarboxylase	YYY_06375		3-polyprenyl-4-hydroxybenzoate decarboxylase
cluster_1037	CORE	ANAPHAGO_00754	msp2	Major surface protein 2	APH_1361		major surface protein 2	CRT38_05997		major surface protein 2	HGE1_05967		major surface protein 2	O997_06395		hypothetical protein	P029_06070		hypothetical protein	P030_01840		hypothetical protein	WSQ_06365		hypothetical protein	YYU_06300		hypothetical protein	YYY_06380		hypothetical protein
cluster_1039	CORE	ANAPHAGO_00757	secD	Protein translocase subunit SecD	APH_1366	secD	protein-export membrane protein SecD	CRT38_06007	secD	preprotein translocase subunit SecD	HGE1_05982	secD	preprotein translocase subunit SecD	O997_06405		preprotein translocase subunit SecD	P029_06090		preprotein translocase subunit SecD	P030_01850		preprotein translocase subunit SecD	WSQ_06380		preprotein translocase subunit SecD	YYU_06320		preprotein translocase subunit SecD	YYY_06395		preprotein translocase subunit SecD
cluster_1040	CORE	ANAPHAGO_00758	uvrB	UvrABC system protein B	APH_1367	uvrB	excinuclease ABC, B subunit	CRT38_06012		excinuclease ABC subunit B	HGE1_05987		excinuclease ABC subunit B	O997_06410		excinuclease ABC subunit B	P029_06095		excinuclease ABC subunit B	P030_01855		excinuclease ABC subunit B	WSQ_06385		excinuclease ABC subunit B	YYU_06325		excinuclease ABC subunit B	YYY_06400		excinuclease ABC subunit B
cluster_1042	CORE	ANAPHAGO_00759		Uncharacterized protein	APH_1369		hypothetical protein	CRT38_06022		hypothetical protein	HGE1_05997		hypothetical protein	O997_06420		hypothetical protein	P029_06110		hypothetical protein	P030_01865		hypothetical protein	WSQ_06395		hypothetical protein	YYU_06335		hypothetical protein	YYY_06410		hypothetical protein
cluster_1044	CORE	ANAPHAGO_00761		Uracil-DNA glycosylase, family 4	APH_1371		uracil-DNA glycosylase, family 4	CRT38_06032		uracil-DNA glycosylase	HGE1_06007		uracil-DNA glycosylase	O997_06430		DNA glycosylase	P029_06120		DNA glycosylase	P030_01875		DNA glycosylase	WSQ_06405		DNA glycosylase	YYU_06345		DNA glycosylase	YYY_06420		DNA glycosylase
cluster_1046	CORE	ANAPHAGO_00763	plsC	1-acyl-sn-glycerol-3-phosphate acyltransferase	APH_1373		1-acyl-sn-glycerol-3-phosphate acyltransferase family protein	CRT38_06042		1-acyl-sn-glycerol-3-phosphate acyltransferase family protein	HGE1_06017		1-acyl-sn-glycerol-3-phosphate acyltransferase family protein	O997_06440		acyl-phosphate glycerol 3-phosphate acyltransferase	P029_06130		acyl-phosphate glycerol 3-phosphate acyltransferase	P030_01885		acyl-phosphate glycerol 3-phosphate acyltransferase	WSQ_06415		1-acyl-sn-glycerol-3-phosphate acyltransferase	YYU_06355		1-acyl-sn-glycerol-3-phosphate acyltransferase	YYY_06430		1-acyl-sn-glycerol-3-phosphate acyltransferase
cluster_1047	CORE	ANAPHAGO_00765	rpsT	30S ribosomal protein S20	APH_1374	rpsT	ribosomal protein S20	CRT38_06047	rpsT	30S ribosomal protein S20	HGE1_06022	rpsT	30S ribosomal protein S20	O997_06445		30S ribosomal protein S20	P029_06135		30S ribosomal protein S20	P030_01890		30S ribosomal protein S20	WSQ_06420		30S ribosomal protein S20	YYU_06360		30S ribosomal protein S20	YYY_06435		30S ribosomal protein S20
cluster_105	CORE	ANAPHAGO_00190	dcd	Deoxycytidine triphosphate deaminase	APH_0130		putative deoxycytidine triphosphate deaminase	CRT38_00585	dcd	deoxycytidine triphosphate deaminase	HGE1_00570	dcd	deoxycytidine triphosphate deaminase	O997_00700		Deoxycytidine triphosphate deaminase	P029_00675		Deoxycytidine triphosphate deaminase	P030_00665		Deoxycytidine triphosphate deaminase	WSQ_00635		deoxycytidine triphosphate deaminase	YYU_00645		deoxycytidine triphosphate deaminase	YYY_00640		deoxycytidine triphosphate deaminase
cluster_1050	CORE	ANAPHAGO_00767	lgt	Prolipoprotein diacylglyceryl transferase	APH_1376	lgt	prolipoprotein diacylglyceryl transferase	CRT38_06062		prolipoprotein diacylglyceryl transferase	HGE1_06037		prolipoprotein diacylglyceryl transferase	O997_06460		diacylglyceryl transferase	P029_06150		diacylglyceryl transferase	P030_01905		diacylglyceryl transferase	WSQ_06435		prolipoprotein diacylglyceryl transferase	YYU_06375		prolipoprotein diacylglyceryl transferase	YYY_06450		prolipoprotein diacylglyceryl transferase
cluster_1051	CORE	ANAPHAGO_00768	mviN	Integral membrane protein MviN	APH_1377	mviN	integral membrane protein MviN	CRT38_06067		integral membrane protein MviN	HGE1_06042		integral membrane protein MviN	O997_06465		virulence factor MviN	P029_06155		virulence factor MviN	P030_01910		virulence factor MviN	WSQ_06440		virulence factor MviN	YYU_06380		virulence factor MviN	YYY_06455		virulence factor MviN
cluster_1056	CORE	ANAPHAGO_00773		Uncharacterized protein	APH_1383		hypothetical protein	CRT38_06087		hypothetical protein	HGE1_06067		hypothetical protein	O997_06490		hypothetical protein	P029_06180		hypothetical protein	P030_01935		hypothetical protein	WSQ_06465		hypothetical protein	YYU_06405		hypothetical protein	YYY_06480		hypothetical protein
cluster_1057	CORE	ANAPHAGO_00774		Uncharacterized protein	APH_1384		hypothetical protein	CRT38_06092		hypothetical protein	HGE1_06072		hypothetical protein	O997_06495		hypothetical protein	P029_06185		hypothetical protein	P030_01940		hypothetical protein	WSQ_06470		hypothetical protein	YYU_06410		hypothetical protein	YYY_06485		hypothetical protein
cluster_1058	CORE	ANAPHAGO_00775		Uncharacterized protein	APH_1385		hypothetical protein	CRT38_06097		hypothetical protein	HGE1_06077		hypothetical protein	O997_06500		hypothetical protein	P029_06190		hypothetical protein	P030_01945		hypothetical protein	WSQ_06475		hypothetical protein	YYU_06415		hypothetical protein	YYY_06490		hypothetical protein
cluster_1063	CORE	ANAPHAGO_00910	mlaC	Toluene tolerance transporter	APH_1394		conserved hypothetical protein	CRT38_06172		hypothetical protein	HGE1_06107		hypothetical protein	O997_06545		ABC transporter	P029_06230		ABC transporter	P030_01970		ABC transporter	WSQ_06505		hypothetical protein	YYU_06460		hypothetical protein	YYY_06520		hypothetical protein
cluster_1065	CORE	ANAPHAGO_00913	ccmB	Heme exporter protein B	APH_1397		putative heme exporter protein CcmB	CRT38_06182		putative heme exporter protein CcmB	HGE1_06117		putative heme exporter protein CcmB	O997_06560		cytochrome C biogenesis protein	P029_06245		cytochrome C biogenesis protein	P030_01985		cytochrome C biogenesis protein	WSQ_06520		heme exporter protein B	YYU_06475		heme exporter protein B	YYY_06535		heme exporter protein B
cluster_1066	CORE	ANAPHAGO_00914	dksA	DnaK suppressor protein	APH_1398		putative dnaK suppressor protein	CRT38_06187		dnaK suppressor protein	HGE1_06122		dnaK suppressor protein	O997_06565		molecular chaperone DnaK	P029_06250		molecular chaperone DnaK	P030_01990		molecular chaperone DnaK	WSQ_06525		molecular chaperone DnaK	YYU_06480		molecular chaperone DnaK	YYY_06540		molecular chaperone DnaK
cluster_1068	CORE	ANAPHAGO_00920	virD4	Type IV secretion system protein VirD4	APH_1402	virD4	type IV secretion system protein VirD4	CRT38_06202		type IV secretion system component VirD4	HGE1_06137		type IV secretion system component VirD4	O997_06580		type IV secretion system protein VirD4	P029_06265		type IV secretion system protein VirD4	P030_02000		type IV secretion system protein VirD4	WSQ_06540		type IV secretion system protein VirD4	YYU_06500		type IV secretion system protein VirD4	YYY_06555		type IV secretion system protein VirD4
cluster_1069	CORE	ANAPHAGO_00921	virB11	Type IV secretion system protein VirB11	APH_1403	virB11	type IV secretion system protein VirB11	CRT38_06207		type IV secretion system ATPase VirB11	HGE1_06142		type IV secretion system ATPase VirB11	O997_06585		type IV secretion system ATPase VirB11	P029_06270		type IV secretion system ATPase VirB11	P030_02005		type IV secretion system ATPase VirB11	WSQ_06545		type VI secretion protein	YYU_06505		type VI secretion protein	YYY_06560		type VI secretion protein
cluster_1070	CORE	ANAPHAGO_00923	virB10	Type IV secretion system protein VirB10	APH_1404	virB10	type IV secretion system protein VirB10	CRT38_06212		type IV secretion system protein VirB10	HGE1_06147		type IV secretion system protein VirB10	O997_06590		hypothetical protein	P029_06275		hypothetical protein	P030_02010		hypothetical protein	WSQ_06550		hypothetical protein	YYU_06510		hypothetical protein	YYY_06565		hypothetical protein
cluster_1071	CORE	ANAPHAGO_00924	virB9-1	Type IV secretion system protein	APH_1405	virB9-1	type IV secretion system protein VirB9 (VirB9-1)	CRT38_06217		type IV secretion system protein VirB9	HGE1_06152		type IV secretion system protein VirB9	O997_06595		hypothetical protein	P029_06280		hypothetical protein	P030_02015		hypothetical protein	WSQ_06555		hypothetical protein	YYU_06515		hypothetical protein	YYY_06570		hypothetical protein
cluster_1075	CORE	ANAPHAGO_00593		Uncharacterized protein	APH_1412		hypothetical protein	CRT38_06237		hypothetical protein	HGE1_06177		hypothetical protein	O997_06630		hypothetical protein	P029_06305		hypothetical protein	P030_02050		hypothetical protein	WSQ_06585		hypothetical protein	YYU_06545		hypothetical protein	YYY_06605		hypothetical protein
cluster_109	CORE	ANAPHAGO_00142	cspA	Cold shock protein	APH_0135		cold shock protein, CSD family	CRT38_00610		cold shock-like protein cspA	HGE1_00590		cold shock-like protein cspA	O997_00730		cold-shock protein	P029_00695		cold-shock protein	P030_01135		cold-shock protein	WSQ_00665		cold-shock protein	YYU_00675		cold-shock protein	YYY_00670		cold-shock protein
cluster_110	CORE	ANAPHAGO_00143	ntrY	Nitrogen regulation protein/Sensor Histidine Kinase NtrY	APH_0136	ntrY	nitrogen regulation protein/Sensor Histidine Kinase NtrY	CRT38_00615		nitrogen regulation protein	HGE1_00595		nitrogen regulation protein	O997_00735		ATPase	P029_00700		ATPase	P030_01140		ATPase	WSQ_00670		ATPase	YYU_00680		ATPase	YYY_00675		ATPase
cluster_112	CORE	ANAPHAGO_00145	ligA	DNA ligase	APH_0138	ligA	DNA ligase, NAD-dependent	CRT38_00625		DNA ligase, NAD-dependent	HGE1_00605		DNA ligase, NAD-dependent	O997_00745		DNA ligase	P029_00710		DNA ligase	P030_01150		DNA ligase	WSQ_00680		DNA ligase	YYU_00690		DNA ligase	YYY_00685		DNA ligase
cluster_113	CORE	ANAPHAGO_00146	grxC2	Glutaredoxin	APH_0139		glutaredoxin-related protein	CRT38_00630		glutaredoxin-related protein	HGE1_00610		glutaredoxin-related protein	O997_00750		glutaredoxin	P029_00715		glutaredoxin	P030_01155		glutaredoxin	WSQ_00685		monothiol glutaredoxin	YYU_00695		monothiol glutaredoxin	YYY_00690		monothiol glutaredoxin
cluster_1137	CORE	ANAPHAGO_00108		Uncharacterized protein	APH_0071		conserved hypothetical protein	CRT38_00330		hypothetical protein	HGE1_00325		hypothetical protein	O997_00355		hypothetical protein	P029_00350		hypothetical protein	P030_00335		hypothetical protein	WSQ_00340		hypothetical protein	YYU_00350		hypothetical protein	YYY_00345		hypothetical protein
cluster_114	CORE	ANAPHAGO_00147	bolA	BolA-like protein	APH_0140		BolA family protein	CRT38_00635		BolA family protein	HGE1_00615		BolA family protein	O997_00755		cell division protein BolA	P029_00720		transcriptional regulator	P030_01160		transcriptional regulator	WSQ_00690		cell division protein BolA	YYU_00700		cell division protein BolA	YYY_00695		cell division protein BolA
cluster_115	CORE	ANAPHAGO_00148	dsbE	Thiol:disulfide interchange protein (DsbE)	APH_0141		putative thiol:disulfide oxidoreductase	CRT38_00640		putative thiol:disulfide oxidoreductase	HGE1_00620		putative thiol:disulfide oxidoreductase	O997_00760		thiol:disulfide oxidoreductase	P029_00725		thiol:disulfide oxidoreductase	P030_01165		thiol:disulfide oxidoreductase	WSQ_00695		hypothetical protein	YYU_00705		hypothetical protein	YYY_00700		hypothetical protein
cluster_1185	CORE	ANAPHAGO_00144	rnd	Ribonuclease D	APH_0137		putative ribonuclease D	CRT38_00620		ribonuclease D	HGE1_00600		ribonuclease D	O997_00740		ribonuclease D	P029_00705		ribonuclease D	P030_01145		ribonuclease D	WSQ_00675		ribonuclease D	YYU_00685		ribonuclease D	YYY_00680		ribonuclease D
cluster_120	CORE	ANAPHAGO_00119	cvpA	CvpA family protein	APH_0150		CvpA family protein	CRT38_00660		CvpA family protein	HGE1_00650		CvpA family protein	O997_00780		CvpA family protein	P029_00750		CvpA family protein	P030_01185		CvpA family protein	WSQ_00735		CvpA family protein	YYU_00740		CvpA family protein	YYY_00735		CvpA family protein
cluster_121	CORE	ANAPHAGO_00120	rpsF	30S ribosomal protein S6	APH_0151	rpsF	ribosomal protein S6	CRT38_00665	rpsF	30S ribosomal protein S6	HGE1_00655	rpsF	30S ribosomal protein S6	O997_00785		30S ribosomal protein S6	P029_00755		30S ribosomal protein S6	P030_01190		30S ribosomal protein S6	WSQ_00740		30S ribosomal protein S6	YYU_00745		30S ribosomal protein S6	YYY_00740		30S ribosomal protein S6
cluster_1211	CORE	ANAPHAGO_00961	ccmC	Heme exporter protein CcmC	APH_0168	ccmC	heme exporter protein CcmC	CRT38_00750		heme exporter protein CcmC	HGE1_00740		heme exporter protein CcmC	O997_00870		ABC transporter	P029_00850		ABC transporter	P030_01275		ABC transporter	WSQ_00830		HEME exporter protein C (ccmC)	YYU_00835		HEME exporter protein C (ccmC)	YYY_00830		HEME exporter protein C (ccmC)
cluster_122	CORE	ANAPHAGO_00121	rpsR	30S ribosomal protein S18	APH_0152	rpsR	ribosomal protein S18	CRT38_00670	rpsR	30S ribosomal protein S18	HGE1_00660	rpsR	30S ribosomal protein S18	O997_00790		30S ribosomal protein S18	P029_00760		30S ribosomal protein S18	P030_01195		30S ribosomal protein S18	WSQ_00745		30S ribosomal protein S18	YYU_00750		30S ribosomal protein S18	YYY_00745		30S ribosomal protein S18
cluster_1228	CORE	ANAPHAGO_00635		Putative osmotically inducible protein	APH_0192		putative osmotically inducible protein	CRT38_00835		putative osmotically inducible protein	HGE1_00825		putative osmotically inducible protein	O997_00970		hypothetical protein	P029_00940		hypothetical protein	P030_02140		hypothetical protein	WSQ_00915		hypothetical protein	YYU_00925		hypothetical protein	YYY_00930		hypothetical protein
cluster_123	CORE	ANAPHAGO_00122	rplI	50S ribosomal protein L9	APH_0153	rplI	ribosomal protein L9	CRT38_00675	rplI	50S ribosomal protein L9	HGE1_00665	rplI	50S ribosomal protein L9	O997_00795		50S ribosomal protein L9	P029_00765		50S ribosomal protein L9	P030_01200		50S ribosomal protein L9	WSQ_00750		50S ribosomal protein L9	YYU_00755		50S ribosomal protein L9	YYY_00750		50S ribosomal protein L9
cluster_124	CORE	ANAPHAGO_00123	glyA	Serine hydroxymethyltransferase	APH_0154	glyA	serine hydroxymethyltransferase	CRT38_00680	glyA	serine hydroxymethyltransferase	HGE1_00670	glyA	serine hydroxymethyltransferase	O997_00800	glyA	serine hydroxymethyltransferase	P029_00770	glyA	serine hydroxymethyltransferase	P030_01205	glyA	serine hydroxymethyltransferase	WSQ_00755		serine hydroxymethyltransferase	YYU_00760		serine hydroxymethyltransferase	YYY_00755		serine hydroxymethyltransferase
cluster_126	CORE	ANAPHAGO_00126	msbA2	ABC efflux transporter (MsbA2)	APH_0157		putative ABC transporter, ATP-binding protein/permease protein	CRT38_00690		putative ABC transporter, ATP-binding protein/permease protein	HGE1_00680		putative ABC transporter, ATP-binding protein/permease protein	O997_00810		multidrug ABC transporter ATP-binding protein	P029_00780		multidrug ABC transporter ATP-binding protein	P030_01215		multidrug ABC transporter ATP-binding protein	WSQ_00765		multidrug ABC transporter ATP-binding protein	YYU_00770		multidrug ABC transporter ATP-binding protein	YYY_00765		multidrug ABC transporter ATP-binding protein
cluster_1271	CORE	ANAPHAGO_00743	asp14	Asp14	APH_0248		hypothetical protein	CRT38_01085		hypothetical protein	HGE1_01090		hypothetical protein	O997_01225		hypothetical protein	P029_01225		hypothetical protein	P030_02410		hypothetical protein	WSQ_01185		hypothetical protein	YYU_01195		hypothetical protein	YYY_01200		hypothetical protein
cluster_13	CORE	ANAPHAGO_00601	dnaJ	Chaperone protein DnaJ	APH_0015	dnaJ	chaperone protein DnaJ	CRT38_00065		chaperone protein DnaJ	HGE1_00065		chaperone protein DnaJ	O997_00075		molecular chaperone DnaJ	P029_00075		molecular chaperone DnaJ	P030_00070		molecular chaperone DnaJ	WSQ_00075		molecular chaperone DnaJ	YYU_00075		molecular chaperone DnaJ	YYY_00075		molecular chaperone DnaJ
cluster_132	CORE	ANAPHAGO_00655	thyX	Thymidylate synthase ThyX	APH_0163	thyX	thymidylate synthase, flavin-dependent	CRT38_00720	thyX	FAD-dependent thymidylate synthase	HGE1_00710	thyX	FAD-dependent thymidylate synthase	O997_00840		thymidylate synthase	P029_00820		thymidylate synthase	P030_01245		thymidylate synthase	WSQ_00795		FAD-dependent thymidylate synthase	YYU_00800		FAD-dependent thymidylate synthase	YYY_00795		FAD-dependent thymidylate synthase
cluster_1333	CORE	ANAPHAGO_00834	rpmF	50S ribosomal protein L32	APH_0315	rpmF	ribosomal protein L32	CRT38_01405	rpmF	50S ribosomal protein L32	HGE1_01410	rpmF	50S ribosomal protein L32	O997_01540		50S ribosomal protein L32	P029_01560		50S ribosomal protein L32	P030_02745		50S ribosomal protein L32	WSQ_01510		50S ribosomal protein L32	YYU_01505		50S ribosomal protein L32	YYY_01520		50S ribosomal protein L32
cluster_1352	CORE	ANAPHAGO_01062		Monovalent cation/proton antiporter, MnhG/PhaG subunit	APH_0342		monovalent cation/proton antiporter, MnhG/PhaG subunit	CRT38_01520		monovalent cation/H+ antiporter subunit G	HGE1_01525		monovalent cation/H+ antiporter subunit G	O997_01660		monovalent cation/H+ antiporter subunit G	P029_01690		monovalent cation/H+ antiporter subunit G	P030_02875		monovalent cation/H+ antiporter subunit G	WSQ_01630		cation:proton antiporter	YYU_01625		cation:proton antiporter	YYY_01645		cation:proton antiporter
cluster_136	CORE	ANAPHAGO_00963	ruvB	Holliday junction ATP-dependent DNA helicase RuvB	APH_0166	ruvB	holliday junction DNA helicase RuvB	CRT38_00740	ruvB	Holliday junction DNA helicase RuvB	HGE1_00730	ruvB	Holliday junction DNA helicase RuvB	O997_00860		ATP-dependent DNA helicase RuvB	P029_00840		ATP-dependent DNA helicase RuvB	P030_01265		ATP-dependent DNA helicase RuvB	WSQ_00820	ruvB	Holliday junction DNA helicase RuvB	YYU_00825	ruvB	Holliday junction DNA helicase RuvB	YYY_00820	ruvB	Holliday junction DNA helicase RuvB
cluster_1361	CORE	ANAPHAGO_01071	era	GTPase Era	APH_0350	era	GTP-binding protein Era	CRT38_01565	era	GTPase Era	HGE1_01570	era	GTPase Era	O997_01705		GTP-binding protein Era	P029_01735		GTP-binding protein Era	P030_02925		GTP-binding protein Era	WSQ_01675		GTP-binding protein Era	YYU_01670		GTP-binding protein Era	YYY_01690		GTP-binding protein Era
cluster_137	CORE	ANAPHAGO_00962	ruvA	Holliday junction ATP-dependent DNA helicase RuvA	APH_0167	ruvA	Holliday junction DNA helicase RuvA	CRT38_00745	ruvA	Holliday junction DNA helicase RuvA	HGE1_00735	ruvA	Holliday junction DNA helicase RuvA	O997_00865	ruvA	ATP-dependent DNA helicase RuvA	P029_00845	ruvA	ATP-dependent DNA helicase RuvA	P030_01270	ruvA	ATP-dependent DNA helicase RuvA	WSQ_00825		Holliday junction DNA helicase RuvA	YYU_00830		Holliday junction DNA helicase RuvA	YYY_00825		Holliday junction DNA helicase RuvA
cluster_1388	CORE	ANAPHAGO_00943		HGE-14 protein	APH_0382		HGE-14 protein	CRT38_01742		HGE-14 protein	HGE1_01752		HGE-14 protein	O997_01885		hypothetical protein	P029_02370		hypothetical protein	P030_03085		hypothetical protein	WSQ_01855		hypothetical protein	YYU_01845		hypothetical protein	YYY_01875		hypothetical protein
cluster_14	CORE	ANAPHAGO_00602	nadC	Nicotinate-nucleotide pyrophosphorylase	APH_0016	nadC	nicotinate-nucleotide pyrophosphorylase	CRT38_00070		nicotinate-nucleotide pyrophosphorylase	HGE1_00070		nicotinate-nucleotide pyrophosphorylase	O997_00080		nicotinate-nucleotide pyrophosphorylase	P029_00080		nicotinate-nucleotide pyrophosphorylase	P030_00075		nicotinate-nucleotide pyrophosphorylase	WSQ_00080		nicotinate-nucleotide pyrophosphorylase	YYU_00080		nicotinate-nucleotide pyrophosphorylase	YYY_00080		nicotinate-nucleotide pyrophosphorylase
cluster_141	CORE	ANAPHAGO_00621	folD	Bifunctional protein FolD	APH_0175	folD	methylenetetrahydrofolate dehydrogenase/methenyltetrahydrofolate cyclohydrolase	CRT38_00770		methylenetetrahydrofolate dehydrogenase	HGE1_00765		methylenetetrahydrofolate dehydrogenase	O997_00900		methenyltetrahydrofolate cyclohydrolase	P029_00870		methenyltetrahydrofolate cyclohydrolase	P030_02065		methenyltetrahydrofolate cyclohydrolase	WSQ_00845		5,10-methylene-tetrahydrofolate dehydrogenase	YYU_00860		5,10-methylene-tetrahydrofolate dehydrogenase	YYY_00855		5,10-methylene-tetrahydrofolate dehydrogenase
cluster_1410	CORE	ANAPHAGO_00985	asp62	Anaplasma surface protein P62 (Asp62)	APH_0404	asp62	Anaplasma surface protein P62 (Asp62)	CRT38_01857		hypothetical protein	HGE1_01862		hypothetical protein	O997_02010		hypothetical protein	P029_02495		hypothetical protein	P030_03215		hypothetical protein	WSQ_01980		hypothetical protein	YYU_01970		hypothetical protein	YYY_02005		hypothetical protein
cluster_1425	CORE	ANAPHAGO_00075	gltP	Proton/sodium-glutamate symport protein	APH_0424		sodium:dicarboxylate symporter family protein	CRT38_01932		sodium:dicarboxylate symporter family protein	HGE1_01952		sodium:dicarboxylate symporter family protein	O997_02105		amino acid transporter	P029_02600		amino acid transporter	P030_03295		amino acid transporter	WSQ_02070		proton/sodium-glutamate symport protein	YYU_02065		proton/sodium-glutamate symport protein	YYY_02100		proton/sodium-glutamate symport protein
cluster_143	CORE	ANAPHAGO_00624		Hydrolase, alpha/beta fold family	APH_0178		hydrolase, alpha/beta fold family	CRT38_00780		alpha/beta fold family hydrolase	HGE1_00775		alpha/beta fold family hydrolase	O997_00915		alpha/beta hydrolase	P029_00885		alpha/beta hydrolase	P030_02080		alpha/beta hydrolase	WSQ_00860		hydrolase	YYU_00875		hydrolase	YYY_00870		hydrolase
cluster_145	CORE	ANAPHAGO_00626	cycM	Cytochrome C, membrane-bound	APH_0180	cycM	cytochrome C, membrane-bound	CRT38_00790		cytochrome C	HGE1_00785		cytochrome C	O997_00925		cytochrome C	P029_00895		cytochrome C	P030_02090		cytochrome C	WSQ_00870		cytochrome C	YYU_00885		cytochrome C	YYY_00880		cytochrome C
cluster_146	CORE	ANAPHAGO_00627	nuoL2	NADH dehydrogenase I chain L	APH_0181		NADH-ubiquinone/plastoquinone oxidoreductase family protein	CRT38_00795		NADH-ubiquinone/plastoquinone oxidoreductase family protein	HGE1_00790		NADH-ubiquinone/plastoquinone oxidoreductase family protein	O997_00930		cation:proton antiporter	P029_00900		cation:proton antiporter	P030_02095		cation:proton antiporter	WSQ_00875		cation:proton antiporter	YYU_00890		cation:proton antiporter	YYY_00885		cation:proton antiporter
cluster_1466	CORE	ANAPHAGO_00471	fabI	Enoyl-[acyl-carrier-protein] reductase [NADH]	APH_0473	fabI	enoyl-(acyl-carrier-protein) reductase	CRT38_02152		enoyl-ACP reductase	HGE1_02182		enoyl-ACP reductase	O997_02345		enoyl-ACP reductase	P029_02865		enoyl-ACP reductase	P030_03520		enoyl-ACP reductase	WSQ_02310		enoyl-ACP reductase	YYU_02315		enoyl-ACP reductase	YYY_02345		enoyl-ACP reductase
cluster_147	CORE	ANAPHAGO_00628	ppdK	Pyruvate, phosphate dikinase	APH_0185	ppdK	pyruvate, phosphate dikinase	CRT38_00805		pyruvate phosphate dikinase	HGE1_00795		pyruvate phosphate dikinase	O997_00940		pyruvate phosphate dikinase	P029_00905		pyruvate phosphate dikinase	P030_02105		pyruvate phosphate dikinase	WSQ_00885		pyruvate phosphate dikinase	YYU_00895		pyruvate phosphate dikinase	YYY_00900		pyruvate phosphate dikinase
cluster_149	CORE	ANAPHAGO_00630	gpH	Putative Phosphoglycolate phosphatase	APH_0187		HAD-superfamily hydrolase, subfamily IA, variant 1	CRT38_00815		HAD family hydrolase	HGE1_00805		HAD family hydrolase	O997_00950		HAD family hydrolase	P029_00915		HAD family hydrolase	P030_02115		HAD family hydrolase	WSQ_00895		HAD family hydrolase	YYU_00905		HAD family hydrolase	YYY_00910		HAD family hydrolase
cluster_15	CORE	ANAPHAGO_00603	plsY	Glycerol-3-phosphate acyltransferase	APH_0017		conserved hypothetical protein TIGR00023	CRT38_00075		hypothetical protein	HGE1_00075		hypothetical protein	O997_00085		glycerol-3-phosphate acyltransferase	P029_00085		hypothetical protein	P030_00080		glycerol-3-phosphate acyltransferase	WSQ_00085		glycerol-3-phosphate acyltransferase	YYU_00085		glycerol-3-phosphate acyltransferase	YYY_00085		glycerol-3-phosphate acyltransferase
cluster_152	CORE	ANAPHAGO_00633	aspS	Aspartate--tRNA ligase	APH_0190	aspS	aspartyl-tRNA synthetase	CRT38_00825	aspS	aspartyl-tRNA ligase	HGE1_00820	aspS	aspartyl-tRNA ligase	O997_00965		aspartyl-tRNA synthetase	P029_00930		aspartyl-tRNA synthetase	P030_02130		aspartyl-tRNA synthetase	WSQ_00910		aspartyl-tRNA synthetase	YYU_00920		aspartyl-tRNA synthetase	YYY_00925		aspartyl-tRNA synthetase
cluster_1524	CORE	ANAPHAGO_00685		Putative exopolysaccharide synthesis protein ExoD	APH_0554		putative exopolysaccharide synthesis protein ExoD	CRT38_02502		putative exopolysaccharide synthesis protein ExoD	HGE1_02532		putative exopolysaccharide synthesis protein ExoD	O997_02740		exopolysaccharide biosynthesis protein ExoD	P029_03290		exopolysaccharide biosynthesis protein ExoD	P030_03900		exopolysaccharide biosynthesis protein ExoD	WSQ_02675		exopolysaccharide synthesis protein ExoD	YYU_02680		exopolysaccharide synthesis protein ExoD	YYY_02690		exopolysaccharide synthesis protein ExoD
cluster_154	CORE	ANAPHAGO_00636	gshB	Glutathione synthetase	APH_0193	gshB	glutathione synthetase	CRT38_00840		glutathione synthetase	HGE1_00830		glutathione synthetase	O997_00975		glutathione synthetase	P029_00945		glutathione synthetase	P030_02145		glutathione synthetase	WSQ_00920		glutathione synthetase	YYU_00930		glutathione synthetase	YYY_00935		glutathione synthetase
cluster_155	CORE	ANAPHAGO_00638	ftsQ	Cell division protein (FtsQ)	APH_0195		cell division protein FtsQ	CRT38_00850		cell division protein FtsQ	HGE1_00840		cell division protein FtsQ	O997_00985		cell division protein FtsQ	P029_00950		cell division protein FtsQ	P030_02155		cell division protein FtsQ	WSQ_00930		hypothetical protein	YYU_00940		hypothetical protein	YYY_00945		hypothetical protein
cluster_1565	CORE	ANAPHAGO_00442		Uncharacterized protein	APH_0617		conserved hypothetical protein	CRT38_02727		hypothetical protein	HGE1_02752		hypothetical protein	O997_02985		hypothetical protein	P029_03580		hypothetical protein	P030_04160		hypothetical protein	WSQ_02940		hypothetical protein	YYU_02945		hypothetical protein	YYY_02950		hypothetical protein
cluster_1576	CORE	ANAPHAGO_00427		Uncharacterized protein	APH_0636		conserved hypothetical protein	CRT38_02797		hypothetical protein	HGE1_02817		hypothetical protein	O997_03065		hypothetical protein	P029_03655		hypothetical protein	P030_04245		hypothetical protein	WSQ_03020		hypothetical protein	YYU_03020		hypothetical protein	YYY_03030		hypothetical protein
cluster_158	CORE	ANAPHAGO_00641	gpsA	Glycerol-3-phosphate dehydrogenase [NAD(P)+]	APH_0198	gpsA	glycerol-3-phosphate dehydrogenase (NAD(P)+)	CRT38_00860		gylcerol-3-phosphate dehydrogenase	HGE1_00860		gylcerol-3-phosphate dehydrogenase	O997_01005		glycerol-3-phosphate dehydrogenase	P029_00960		glycerol-3-phosphate dehydrogenase	P030_02165		glycerol-3-phosphate dehydrogenase	WSQ_00950		glycerol-3-phosphate dehydrogenase	YYU_00960		glycerol-3-phosphate dehydrogenase	YYY_00965		glycerol-3-phosphate dehydrogenase
cluster_159	CORE	ANAPHAGO_00642	xerC	Tyrosine recombinase XerC	APH_0200	xerC	tyrosine recombinase XerC	CRT38_00865		integrase/recombinase ripx	HGE1_00865		integrase/recombinase ripx	O997_01010		integrase	P029_00965		integrase	P030_02170		integrase	WSQ_00955		integrase	YYU_00965		integrase	YYY_00970		integrase
cluster_16	CORE	ANAPHAGO_00604	ruvC	Crossover junction endodeoxyribonuclease RuvC	APH_0018	ruvC	crossover junction endodeoxyribonuclease RuvC	CRT38_00080		crossover junction endodeoxyribonuclease RuvC	HGE1_00080		crossover junction endodeoxyribonuclease RuvC	O997_00090		crossover junction endodeoxyribonuclease RuvC	P029_00090		crossover junction endodeoxyribonuclease RuvC	P030_00085		crossover junction endodeoxyribonuclease RuvC	WSQ_00090		crossover junction endodeoxyribonuclease RuvC	YYU_00090		crossover junction endodeoxyribonuclease RuvC	YYY_00090		crossover junction endodeoxyribonuclease RuvC
cluster_1604	CORE	ANAPHAGO_00564		Uncharacterized protein	APH_0680		hypothetical protein	CRT38_02957		hypothetical protein	HGE1_02992		hypothetical protein	O997_03260		hypothetical protein	P029_03845		hypothetical protein	P030_04430		hypothetical protein	WSQ_03220		hypothetical protein	YYU_03225		hypothetical protein	YYY_03220		hypothetical protein
cluster_1607	CORE	ANAPHAGO_00100		Uncharacterized protein	APH_0688		phage conserved hypothetical protein BR0599	CRT38_02982		phage protein	HGE1_03022		phage protein	O997_03295		hypothetical protein	P029_03875		hypothetical protein	P030_04465		hypothetical protein	WSQ_03255		hypothetical protein	YYU_03260		hypothetical protein	YYY_03250		hypothetical protein
cluster_162	CORE	ANAPHAGO_00842		Uncharacterized protein	APH_0203		hypothetical protein	CRT38_00880		hypothetical protein	HGE1_00880		hypothetical protein	O997_01025		hypothetical protein	P029_00995		hypothetical protein	P030_02190		hypothetical protein	WSQ_00970		hypothetical protein	YYU_00980		hypothetical protein	YYY_00985		hypothetical protein
cluster_1625	CORE	ANAPHAGO_01043		Uncharacterized protein	APH_0713		conserved hypothetical protein	CRT38_03092		hypothetical protein	HGE1_03137		hypothetical protein	O997_03400		hypothetical protein	P029_03985		hypothetical protein	P030_04580		hypothetical protein	WSQ_03365		hypothetical protein	YYU_03370		hypothetical protein	YYY_03355		hypothetical protein
cluster_163	CORE	ANAPHAGO_00139		Uncharacterized protein	APH_0206		conserved hypothetical protein	CRT38_00895		hypothetical protein	HGE1_00890		hypothetical protein	O997_01040		hypothetical protein	P029_01005		hypothetical protein	P030_02205		hypothetical protein	WSQ_00985		hypothetical protein	YYU_00995		hypothetical protein	YYY_01000		hypothetical protein
cluster_164	CORE	ANAPHAGO_00138	rsfS	Ribosomal silencing factor RsfS	APH_0207		iojap-related protein	CRT38_00900		iojap-related protein	HGE1_00895		iojap-related protein	O997_01045		hypothetical protein	P029_01010		hypothetical protein	P030_02210		hypothetical protein	WSQ_00990		hypothetical protein	YYU_01000		hypothetical protein	YYY_01005		hypothetical protein
cluster_1640	CORE	ANAPHAGO_00420	recO	DNA repair protein RecO	APH_0736		DNA repair protein RecO	CRT38_03172	recO	DNA repair protein RecO	HGE1_03217	recO	DNA repair protein RecO	O997_03490		DNA recombination protein RecO	P029_04090		DNA recombination protein RecO	P030_04680		DNA recombination protein RecO	WSQ_03465		DNA repair protein RecO	YYU_03465		DNA repair protein RecO	YYY_03460		DNA repair protein RecO
cluster_165	CORE	ANAPHAGO_00137		Peptidase, M48 family	APH_0208		peptidase, M48 family	CRT38_00905		M48 family peptidase	HGE1_00900		M48 family peptidase	O997_01050		peptidase	P029_01015		peptidase	P030_02215		peptidase	WSQ_00995		peptidase	YYU_01005		peptidase	YYY_01010		peptidase
cluster_1688	CORE	ANAPHAGO_00867		Uncharacterized protein	APH_0811		hypothetical protein	CRT38_03422		hypothetical protein	HGE1_03512		hypothetical protein	O997_03795		hypothetical protein	P029_04430		hypothetical protein	P030_04975		hypothetical protein	WSQ_03770		hypothetical protein	YYU_03770		hypothetical protein	YYY_03760		hypothetical protein
cluster_1724	CORE	ANAPHAGO_00345	pkcI	Protein kinase C inhibitor 1	APH_0860		HIT family protein	CRT38_03602		HIT family protein	HGE1_03702		HIT family protein	O997_03975		hypothetical protein	P029_04650		hypothetical protein	P030_05190		hypothetical protein	WSQ_03970		hypothetical protein	YYU_03965		hypothetical protein	YYY_03960		hypothetical protein
cluster_173	CORE	ANAPHAGO_01080	bioB	Biotin synthase	APH_0218	bioB	biotin synthase	CRT38_00960		biotin synthase	HGE1_00945		biotin synthase	O997_01095		biotin synthase	P029_01080		biotin synthase	P030_02270		biotin synthase	WSQ_01040		biotin synthase	YYU_01050		biotin synthase	YYY_01055		biotin synthase
cluster_174	CORE	ANAPHAGO_01079		Uncharacterized protein	APH_0219		hypothetical protein	CRT38_00965		hypothetical protein	HGE1_00950		hypothetical protein	O997_01100		hypothetical protein	P029_01085		hypothetical protein	P030_02275		hypothetical protein	WSQ_01045		hypothetical protein	YYU_01055		hypothetical protein	YYY_01060		hypothetical protein
cluster_175	CORE	ANAPHAGO_01078		Uncharacterized protein	APH_0220		conserved hypothetical protein	CRT38_00970		hypothetical protein	HGE1_00955		hypothetical protein	O997_01105		hypothetical protein	P029_01090		hypothetical protein	P030_02280		hypothetical protein	WSQ_01050		hypothetical protein	YYU_01060		hypothetical protein	YYY_01065		hypothetical protein
cluster_176	CORE	ANAPHAGO_01077	nlpD	Putative Lipoprotein	APH_0221		putative lipoprotein NlpD	CRT38_00975		putative lipoprotein NlpD	HGE1_00960		putative lipoprotein NlpD	O997_01110		peptidase	P029_01095		peptidase	P030_02285		peptidase	WSQ_01055		hypothetical protein	YYU_01065		hypothetical protein	YYY_01070		hypothetical protein
cluster_1767	CORE	ANAPHAGO_00476	possible dsbB	Putative disulfide bond formation protein B	APH_0923		disulfide bond formation protein, DsbB family	CRT38_03837		DsbB family disulfide bond formation protein	HGE1_03937		DsbB family disulfide bond formation protein	O997_04280		disulfide bond formation protein DsbB	P029_04945		disulfide bond formation protein DsbB	P030_05475		disulfide bond formation protein DsbB	WSQ_04250		disulfide bond formation protein DsbD	YYU_04225		disulfide bond formation protein DsbD	YYY_04245		disulfide bond formation protein DsbD
cluster_177	CORE	ANAPHAGO_01076	glpX	Fructose-1,6-bisphosphatase	APH_0222	glpX	fructose-1,6-bisphosphatase, class II	CRT38_00980	glpX	fructose 1,6-bisphosphatase II	HGE1_00965	glpX	fructose 1,6-bisphosphatase II	O997_01115	glpX	fructose 1,6-bisphosphatase	P029_01100	glpX	fructose 1,6-bisphosphatase	P030_02290	glpX	fructose 1,6-bisphosphatase	WSQ_01060	glpX	fructose 1,6-bisphosphatase	YYU_01070	glpX	fructose 1,6-bisphosphatase	YYY_01075	glpX	fructose 1,6-bisphosphatase
cluster_18	CORE	ANAPHAGO_00607	hemE	Uroporphyrinogen decarboxylase	APH_0020	hemE	uroporphyrinogen decarboxylase	CRT38_00090		uroporphyrinogen decarboxylase	HGE1_00090		uroporphyrinogen decarboxylase	O997_00100		uroporphyrinogen decarboxylase	P029_00100		uroporphyrinogen decarboxylase	P030_00095		uroporphyrinogen decarboxylase	WSQ_00100		uroporphyrinogen decarboxylase	YYU_00100		uroporphyrinogen decarboxylase	YYY_00100		uroporphyrinogen decarboxylase
cluster_182	CORE	ANAPHAGO_00728	pepA	Probable cytosol aminopeptidase	APH_0231	pepA	cytosol aminopeptidase	CRT38_01015		multifunctional aminopeptidase A	HGE1_01010		multifunctional aminopeptidase A	O997_01160		peptidase M17	P029_01145		peptidase M17	P030_02335		peptidase M17	WSQ_01110		aminopeptidase A	YYU_01120		aminopeptidase A	YYY_01125		aminopeptidase A
cluster_184	CORE	ANAPHAGO_00730		Uncharacterized protein	APH_0233		hypothetical protein	CRT38_01025		hypothetical protein	HGE1_01020		hypothetical protein	O997_01170		hypothetical protein	P029_01155		hypothetical protein	P030_02345		hypothetical protein	WSQ_01120		hypothetical protein	YYU_01130		hypothetical protein	YYY_01135		hypothetical protein
cluster_186	CORE	ANAPHAGO_00732	clpB	ATP-dependent chaperone protein ClpB	APH_0235	clpB	ATP-dependent chaperone protein ClpB	CRT38_01035		ATP-dependent chaperone protein ClpB	HGE1_01030		ATP-dependent chaperone protein ClpB	O997_01180		ATPase AAA	P029_01165		ATPase AAA	P030_02355		ATPase AAA	WSQ_01130		ATPase AAA	YYU_01140		ATPase AAA	YYY_01145		ATPase AAA
cluster_187	CORE	ANAPHAGO_00733	yciK	Short-chain dehydrogenase/reductase SDR	APH_0236		oxidoreductase, short chain dehydrogenase/reductase family	CRT38_01040		short chain dehydrogenase/reductase family oxidoreductase	HGE1_01035		short chain dehydrogenase/reductase family oxidoreductase	O997_01185		oxidoreductase	P029_01170		oxidoreductase	P030_02360		oxidoreductase	WSQ_01135		oxidoreductase	YYU_01145		oxidoreductase	YYY_01150		oxidoreductase
cluster_19	CORE	ANAPHAGO_00608	possible corC	Putative magnesium and cobalt efflux protein	APH_0021		putative hemolysin	CRT38_00095		putative hemolysin	HGE1_00095		putative hemolysin	O997_00105		hypothetical protein	P029_00105		hypothetical protein	P030_00100		hypothetical protein	WSQ_00105		hypothetical protein	YYU_00105		hypothetical protein	YYY_00105		hypothetical protein
cluster_190	CORE	ANAPHAGO_00735	groL	60 kDa chaperonin	APH_0240	groL	60 kDa chaperonin	CRT38_01050	groEL	chaperonin GroEL	HGE1_01055	groEL	chaperonin GroEL	O997_01190		molecular chaperone GroEL	P029_01185		molecular chaperone GroEL	P030_02370		molecular chaperone GroEL	WSQ_01150		molecular chaperone GroeL	YYU_01160		molecular chaperone GroeL	YYY_01165		molecular chaperone GroeL
cluster_191	CORE	ANAPHAGO_00736	groS	10 kDa chaperonin	APH_0241	groS	10 kDa chaperonin	CRT38_01055	groES	co-chaperonin GroES	HGE1_01060	groES	co-chaperonin GroES	O997_01195		molecular chaperone GroES	P029_01190		molecular chaperone GroES	P030_02375		molecular chaperone GroES	WSQ_01155		molecular chaperone GroES	YYU_01165		molecular chaperone GroES	YYY_01170		molecular chaperone GroES
cluster_192	CORE	ANAPHAGO_00737	radC	DNA repair protein RadC	APH_0242	radC	DNA repair protein RadC	CRT38_01060		DNA repair protein RadC	HGE1_01065		DNA repair protein RadC	O997_01200		DNA repair protein RadC	P029_01200		DNA repair protein RadC	P030_02385		DNA repair protein RadC	WSQ_01160		DNA repair protein RadC	YYU_01170		DNA repair protein RadC	YYY_01175		DNA repair protein RadC
cluster_193	CORE	ANAPHAGO_00739	lipB	Octanoyltransferase	APH_0243	lipB	lipoate-protein ligase B	CRT38_01065		lipoyltransferase	HGE1_01070		lipoyltransferase	O997_01205		lipoate--protein ligase	P029_01205		lipoate--protein ligase	P030_02390		lipoate--protein ligase	WSQ_01165		lipoate-protein ligase B	YYU_01175		lipoate-protein ligase B	YYY_01180		lipoate-protein ligase B
cluster_194	CORE	ANAPHAGO_00740	pyrC	Dihydroorotase	APH_0245	pyrC	dihydroorotase, multifunctional complex type	CRT38_01070		dihydroorotase	HGE1_01075		dihydroorotase	O997_01210		dihydroorotase	P029_01210		dihydroorotase	P030_02395		dihydroorotase	WSQ_01170		dihydroorotase	YYU_01180		dihydroorotase	YYY_01185		dihydroorotase
cluster_195	CORE	ANAPHAGO_00741	dfp	Phosphopantothenoylcysteine synthase/decarboxylase (Dfp)	APH_0246		DNA / pantothenate metabolism flavoprotein family protein	CRT38_01075		DNA / pantothenate metabolism flavoprotein family protein	HGE1_01080		DNA / pantothenate metabolism flavoprotein family protein	O997_01215		DNA / pantothenate metabolism flavoprotein family protein	P029_01215		DNA / pantothenate metabolism flavoprotein family protein	P030_02400		DNA / pantothenate metabolism flavoprotein family protein	WSQ_01175		phosphopantothenoylcysteine synthase/decarboxylase (dfp)	YYU_01185		phosphopantothenoylcysteine synthase/decarboxylase (dfp)	YYY_01190		phosphopantothenoylcysteine synthase/decarboxylase (dfp)
cluster_196	CORE	ANAPHAGO_00742	fumC	Fumarate hydratase class II	APH_0247	fumC	fumarate hydratase, class II	CRT38_01080	fumC	fumarate hydratase	HGE1_01085	fumC	fumarate hydratase	O997_01220		fumarate hydratase	P029_01220		fumarate hydratase	P030_02405		fumarate hydratase	WSQ_01180	fumC	fumarate hydratase	YYU_01190	fumC	fumarate hydratase	YYY_01195	fumC	fumarate hydratase
cluster_1970	CORE	ANAPHAGO_00889	virB2-3	Type IV secretion system protein	APH_1136	virB2-3	Type IV secretion protein VirB2 homolog VirB2-3	CRT38_05007		VirB2	HGE1_04907		VirB2	O997_05295		type VI secretion protein	P029_06660		type VI secretion protein	P030_06515		type VI secretion protein	WSQ_05295		type VI secretion protein	YYU_05240		type VI secretion protein	YYY_05305		type VI secretion protein
cluster_1975	CORE	ANAPHAGO_00883	virB2-2	Type IV secretion protein VirB2 homolog VirB2-2	APH_1144	virB2-2	Type IV secretion protein VirB2 homolog VirB2-2	CRT38_05037		VirB2	HGE1_04942		VirB2	O997_05330		type VI secretion protein	P029_06690		type VI secretion protein	P030_06550		type VI secretion protein	WSQ_05325		type VI secretion protein	YYU_05275		type VI secretion protein	YYY_05340		type VI secretion protein
cluster_198	CORE	ANAPHAGO_00744	carB	Carbamoyl-phosphate synthase large chain	APH_0249	carB	carbamoyl-phosphate synthase, large subunit	CRT38_01090	carB	carbamoyl phosphate synthase large subunit	HGE1_01095	carB	carbamoyl phosphate synthase large subunit	O997_01230		carbamoyl phosphate synthase large subunit	P029_01230		carbamoyl phosphate synthase large subunit	P030_02415		carbamoyl phosphate synthase large subunit	WSQ_01190		carbamoyl phosphate synthase large subunit	YYU_01200		carbamoyl phosphate synthase large subunit	YYY_01205		carbamoyl phosphate synthase large subunit
cluster_1981	CORE	ANAPHAGO_00877	ctaG	Cytochrome c oxidase assembly protein CtaG	APH_1150	ctaG	cytochrome c oxidase assembly protein CtaG	CRT38_05072		cytochrome C oxidase assembly protein	HGE1_04972		cytochrome C oxidase assembly protein	O997_05360		cytochrome C oxidase assembly protein	P029_06725		cytochrome C oxidase assembly protein	P030_06580		cytochrome C oxidase assembly protein	WSQ_05355		cytochrome C oxidase assembly protein	YYU_05305		cytochrome C oxidase assembly protein	YYY_05370		cytochrome C oxidase assembly protein
cluster_2	CORE	ANAPHAGO_00595	rpe	Ribulose-phosphate 3-epimerase	APH_0002	rpe	ribulose-phosphate 3-epimerase	CRT38_00010		ribulose-phosphate 3-epimerase	HGE1_00010		ribulose-phosphate 3-epimerase	O997_00010		ribulose-phosphate 3-epimerase	P029_00010		ribulose-phosphate 3-epimerase	P030_00010		ribulose-phosphate 3-epimerase	WSQ_00010		ribulose-phosphate 3-epimerase	YYU_00010		ribulose-phosphate 3-epimerase	YYY_00010		ribulose-phosphate 3-epimerase
cluster_20	CORE	ANAPHAGO_00609		Phage prohead protease, HK97 family	APH_0022		phage prohead protease, HK97 family	CRT38_00100		HK97 family phage prohead protease	HGE1_00100		HK97 family phage prohead protease	O997_00110		peptidase	P029_00110		peptidase	P030_00105		peptidase	WSQ_00110		peptidase	YYU_00110		peptidase	YYY_00110		peptidase
cluster_200	CORE	ANAPHAGO_00747	folP	Dihydropteroate synthase	APH_0254	folP	dihydropteroate synthase	CRT38_01105		dihydropteroate synthase	HGE1_01110		dihydropteroate synthase	O997_01240		dihydropteroate synthase	P029_01245		dihydropteroate synthase	P030_02430		dihydropteroate synthase	WSQ_01200		dihydropteroate synthase	YYU_01210		dihydropteroate synthase	YYY_01215		dihydropteroate synthase
cluster_2022	CORE	ANAPHAGO_01025		Putative cytochrome c oxidase, subunit I	APH_1205		putative cytochrome c oxidase, subunit I	CRT38_05307		putative cytochrome c oxidase, subunit I	HGE1_05242		putative cytochrome c oxidase, subunit I	O997_05625		cytochrome C oxidase subunit I	P029_01905		cytochrome C oxidase subunit I	P030_00880		cytochrome C oxidase subunit I	WSQ_05615		cytochrome C oxidase subunit I	YYU_05560		cytochrome C oxidase subunit I	YYY_05630		cytochrome C oxidase subunit I
cluster_203	CORE	ANAPHAGO_01091	qor	Quinone oxidoreductase	APH_0257	qor	quinone oxidoreductase	CRT38_01120		quinone oxidoreductase	HGE1_01125		quinone oxidoreductase	O997_01255		quinone oxidoreductase	P029_01260		quinone oxidoreductase	P030_02445		quinone oxidoreductase	WSQ_01215		quinone oxidoreductase	YYU_01225		quinone oxidoreductase	YYY_01230		quinone oxidoreductase
cluster_207	CORE	ANAPHAGO_01087		Uncharacterized protein	APH_0261		conserved hypothetical protein	CRT38_01140		hypothetical protein	HGE1_01145		hypothetical protein	O997_01275		hypothetical protein	P029_01280		hypothetical protein	P030_02470		hypothetical protein	WSQ_01235		hypothetical protein	YYU_01245		hypothetical protein	YYY_01255		hypothetical protein
cluster_209	CORE	ANAPHAGO_01085	hemH	Ferrochelatase	APH_0263	hemH	ferrochelatase	CRT38_01150	hemH	ferrochelatase	HGE1_01155	hemH	ferrochelatase	O997_01290		ferrochelatase	P029_01290		ferrochelatase	P030_02480		ferrochelatase	WSQ_01245		ferrochelatase	YYU_01255		ferrochelatase	YYY_01265		ferrochelatase
cluster_2105	CORE	ANAPHAGO_00087		TPR domain protein	APH_1316		TPR domain protein	CRT38_05782		TPR domain-containing protein	HGE1_05747		TPR domain-containing protein	O997_06180		hypothetical protein	P029_05855		hypothetical protein	P030_01615		hypothetical protein	WSQ_06155		hypothetical protein	YYU_06090		hypothetical protein	YYY_06170		hypothetical protein
cluster_212	CORE	ANAPHAGO_01082		Uncharacterized protein	APH_0266		conserved hypothetical protein	CRT38_01165		hypothetical protein	HGE1_01170		hypothetical protein	O997_01300		hypothetical protein	P029_01310		hypothetical protein	P030_02495		hypothetical protein	WSQ_01260		hypothetical protein	YYU_01265		hypothetical protein	YYY_01280		hypothetical protein
cluster_2147	CORE	ANAPHAGO_00760		Uncharacterized protein	APH_1370		hypothetical protein	CRT38_06027		hypothetical protein	HGE1_06002		hypothetical protein	O997_06425		hypothetical protein	P029_06115		hypothetical protein	P030_01870		hypothetical protein	WSQ_06400		hypothetical protein	YYU_06340		hypothetical protein	YYY_06415		hypothetical protein
cluster_2156	CORE	ANAPHAGO_00769		Uncharacterized protein	APH_1378		conserved hypothetical protein	CRT38_06072		hypothetical protein	HGE1_06047		hypothetical protein	O997_06470		hypothetical protein	P029_06160		hypothetical protein	P030_01915		hypothetical protein	WSQ_06445		hypothetical protein	YYU_06385		hypothetical protein	YYY_06460		hypothetical protein
cluster_2163	CORE	ANAPHAGO_00776		Uncharacterized protein	APH_1386		hypothetical protein	CRT38_06102		hypothetical protein	HGE1_06082		hypothetical protein	O997_06505		hypothetical protein	P029_06195		hypothetical protein	P030_01950		hypothetical protein	WSQ_06480		hypothetical protein	YYU_06420		hypothetical protein	YYY_06495		hypothetical protein
cluster_217	CORE	ANAPHAGO_00370	sppA	Signal peptide peptidase SppA, 36K type	APH_0272	sppA	signal peptide peptidase SppA, 36K type	CRT38_01190		signal peptide peptidase SppA, 36K type	HGE1_01195		signal peptide peptidase SppA, 36K type	O997_01325		protease	P029_01335		protease	P030_02520		protease	WSQ_01285		protease	YYU_01290		protease	YYY_01305		protease
cluster_2183	CORE	ANAPHAGO_00925	virB8-1	Type IV secretion system protein	APH_1406	virB8-1	type IV secretion protein VirB8-1	CRT38_06222		type IV secretion protein VirB8	HGE1_06157		type IV secretion protein VirB8	O997_06600		hypothetical protein	P029_06285		hypothetical protein	P030_02020		hypothetical protein	WSQ_06560		hypothetical protein	YYU_06520		hypothetical protein	YYY_06575		hypothetical protein
cluster_2185	CORE	ANAPHAGO_00590	recF	DNA replication and repair protein RecF	APH_1409		putative DNA replication and repair protein RecF	CRT38_06232	recF	recombination protein F	HGE1_06172	recF	recombination protein F	O997_06620		recombinase RecF	P029_06295		recombinase RecF	P030_02040		recombinase RecF	WSQ_06575		recombinase RecF	YYU_06535		recombinase RecF	YYY_06595		recombinase RecF
cluster_2189	CORE	ANAPHAGO_00596	ttg2B	Toluene tolerance efflux ABC superfamily ATP binding cassette transporter, membrane protein	APH_0003		putative ABC transporter, permease protein	CRT38_00015		putative ABC transporter, permease protein	HGE1_00015		putative ABC transporter, permease protein	O997_00015		hypothetical protein	P029_00015		hypothetical protein	P030_00015		hypothetical protein	WSQ_00015		ABC transporter permease	YYU_00015		ABC transporter permease	YYY_00015		ABC transporter permease
cluster_219	CORE	ANAPHAGO_00368	cmkB	Cytidylate kinase	APH_0274	cmkB	cytidylate monophosphate kinase	CRT38_01200	cmk	cytidylate kinase	HGE1_01205	cmk	cytidylate kinase	O997_01335		cytidylate kinase	P029_01345		cytidylate kinase	P030_02530		cytidylate kinase	WSQ_01295		cytidylate kinase	YYU_01300		cytidylate kinase	YYY_01315		cytidylate kinase
cluster_220	CORE	ANAPHAGO_00367	trmH	Putative tRNA/rRNA methyltransferase TrmH	APH_0275		RNA methyltransferase, TrmH family, group 3	CRT38_01205		RNA methyltransferase	HGE1_01210		RNA methyltransferase	O997_01340		RNA methyltransferase	P029_01350		RNA methyltransferase	P030_02535		RNA methyltransferase	WSQ_01300		RNA methyltransferase	YYU_01305		RNA methyltransferase	YYY_01320		RNA methyltransferase
cluster_222	CORE	ANAPHAGO_00271	rpsJ	30S ribosomal protein S10	APH_0279	rpsJ	ribosomal protein S10	CRT38_01220	rpsJ	30S ribosomal protein S10	HGE1_01225	rpsJ	30S ribosomal protein S10	O997_01360	rpsJ	30S ribosomal protein S10	P029_01370	rpsJ	30S ribosomal protein S10	P030_02555	rpsJ	30S ribosomal protein S10	WSQ_01320	rpsJ	30S ribosomal protein S10	YYU_01325	rpsJ	30S ribosomal protein S10	YYY_01340	rpsJ	30S ribosomal protein S10
cluster_2228	CORE	ANAPHAGO_00091		Uncharacterized protein	APH_0050		hypothetical protein	CRT38_00225		hypothetical protein	HGE1_00225		hypothetical protein	O997_00240		hypothetical protein	P029_00240		hypothetical protein	P030_00235		hypothetical protein	WSQ_00240		hypothetical protein	YYU_00245		hypothetical protein	YYY_00240		hypothetical protein
cluster_2229	CORE	ANAPHAGO_00090	fpbA	Iron binding protein FbpA	APH_0051		iron-binding protein	CRT38_00230		iron-binding protein	HGE1_00230		iron-binding protein	O997_00245		iron deficiency-induced protein A	P029_00245		iron deficiency-induced protein A	P030_00240		iron deficiency-induced protein A	WSQ_00245		iron deficiency-induced protein A	YYU_00250		iron deficiency-induced protein A	YYY_00245		iron deficiency-induced protein A
cluster_224	CORE	ANAPHAGO_00273	rplD	50S ribosomal protein L4	APH_0281	rplD	ribosomal protein L4	CRT38_01230	rplD	50S ribosomal protein L4	HGE1_01235	rplD	50S ribosomal protein L4	O997_01370		50S ribosomal protein L4	P029_01380		50S ribosomal protein L4	P030_02565		50S ribosomal protein L4	WSQ_01330		50S ribosomal protein L4	YYU_01335		50S ribosomal protein L4	YYY_01350		50S ribosomal protein L4
cluster_2240	CORE	ANAPHAGO_00133		Uncharacterized protein	APH_0062		conserved hypothetical protein	CRT38_00285		putative cytoplasmic protein	HGE1_00285		putative cytoplasmic protein	O997_00300		hypothetical protein	P029_00295		hypothetical protein	P030_00295		hypothetical protein	WSQ_00300		hypothetical protein	YYU_00310		hypothetical protein	YYY_00305		hypothetical protein
cluster_225	CORE	ANAPHAGO_00274	rplW	50S ribosomal protein L23	APH_0282	rplW	ribosomal protein L23	CRT38_01235	rplW	50S ribosomal protein L23	HGE1_01240	rplW	50S ribosomal protein L23	O997_01375		50S ribosomal protein L23	P029_01385		50S ribosomal protein L23	P030_02570		50S ribosomal protein L23	WSQ_01335		50S ribosomal protein L23	YYU_01340		50S ribosomal protein L23	YYY_01355		50S ribosomal protein L23
cluster_226	CORE	ANAPHAGO_00275	rplB	50S ribosomal protein L2	APH_0283	rplB	ribosomal protein L2	CRT38_01240	rplB	50S ribosomal protein L2	HGE1_01245	rplB	50S ribosomal protein L2	O997_01380	rplB	50S ribosomal protein L2	P029_01390	rplB	50S ribosomal protein L2	P030_02575	rplB	50S ribosomal protein L2	WSQ_01340	rplB	50S ribosomal protein L2	YYU_01345	rplB	50S ribosomal protein L2	YYY_01360	rplB	50S ribosomal protein L2
cluster_2266	CORE	ANAPHAGO_00025	tmk	Thymidylate kinase	APH_0093	tmk	thymidylate kinase	CRT38_00425		thymidylate kinase	HGE1_00430		thymidylate kinase	O997_00495		thymidylate kinase	P029_00475		thymidylate kinase	P030_00455		thymidylate kinase	WSQ_00455		thymidylate kinase	YYU_00460		thymidylate kinase	YYY_00460		thymidylate kinase
cluster_2267	CORE	ANAPHAGO_00026	bcr	Bicyclomycin resistance protein	APH_0094		putative membrane protein	CRT38_00430		hypothetical protein	HGE1_00435		hypothetical protein	O997_00500		bicyclomycin resistance protein	P029_00480		bicyclomycin resistance protein	P030_00460		bicyclomycin resistance protein	WSQ_00460		bicyclomycin resistance protein	YYU_00465		bicyclomycin resistance protein	YYY_00465		bicyclomycin resistance protein
cluster_227	CORE	ANAPHAGO_00276	rpsS	30S ribosomal protein S19	APH_0284	rpsS	ribosomal protein S19	CRT38_01245	rpsS	30S ribosomal protein S19	HGE1_01250	rpsS	30S ribosomal protein S19	O997_01385		30S ribosomal protein S19	P029_01395		30S ribosomal protein S19	P030_02580		30S ribosomal protein S19	WSQ_01345		30S ribosomal protein S19	YYU_01350		30S ribosomal protein S19	YYY_01365		30S ribosomal protein S19
cluster_2279	CORE	ANAPHAGO_00039	rnhA	Ribonuclease H	APH_0109	rnhA	ribonuclease H1	CRT38_00495		ribonuclease H	HGE1_00500		ribonuclease H	O997_00585		ribonuclease H	P029_00575		ribonuclease H	P030_00550		ribonuclease H	WSQ_00550	rnhA	ribonuclease H	YYU_00550	rnhA	ribonuclease H	YYY_00550	rnhA	ribonuclease H
cluster_228	CORE	ANAPHAGO_00277	rplV	50S ribosomal protein L22	APH_0285	rplV	ribosomal protein L22	CRT38_01250	rplV	50S ribosomal protein L22	HGE1_01255	rplV	50S ribosomal protein L22	O997_01390		50S ribosomal protein L22	P029_01400		50S ribosomal protein L22	P030_02585		50S ribosomal protein L22	WSQ_01350		50S ribosomal protein L22	YYU_01355		50S ribosomal protein L22	YYY_01370		50S ribosomal protein L22
cluster_229	CORE	ANAPHAGO_00278	rpsC	30S ribosomal protein S3	APH_0286	rpsC	ribosomal protein S3	CRT38_01255	rpsC	30S ribosomal protein S3	HGE1_01260	rpsC	30S ribosomal protein S3	O997_01395		30S ribosomal protein S3	P029_01405		30S ribosomal protein S3	P030_02590		30S ribosomal protein S3	WSQ_01355		30S ribosomal protein S3	YYU_01360		30S ribosomal protein S3	YYY_01375		30S ribosomal protein S3
cluster_2291	CORE	ANAPHAGO_00058	dsbA	Disulfide oxidoreductase	APH_0122		thiol:disulfide oxidoreductase	CRT38_00550		thiol:disulfide oxidoreductase	HGE1_00540		thiol:disulfide oxidoreductase	O997_00660		thiol:disulfide interchange protein	P029_00640		thiol:disulfide interchange protein	P030_00630		thiol:disulfide interchange protein	WSQ_00605		thiol:disulfide interchange protein	YYU_00615		thiol:disulfide interchange protein	YYY_00610		thiol:disulfide interchange protein
cluster_23	CORE	ANAPHAGO_00130	nadA	Quinolinate synthase A	APH_0026	nadA	quinolinate synthetase complex, A subunit	CRT38_00120		quinolinate synthetase	HGE1_00115		quinolinate synthetase	O997_00125		quinolinate synthetase	P029_00125		quinolinate synthetase	P030_00120		quinolinate synthetase	WSQ_00125		quinolinate synthetase	YYU_00125		quinolinate synthetase	YYY_00125		quinolinate synthetase
cluster_230	CORE	ANAPHAGO_00279	rplP	50S ribosomal protein L16	APH_0287	rplP	ribosomal protein L16	CRT38_01260	rplP	50S ribosomal protein L16	HGE1_01265	rplP	50S ribosomal protein L16	O997_01400		50S ribosomal protein L16	P029_01410		50S ribosomal protein L16	P030_02595		50S ribosomal protein L16	WSQ_01360		50S ribosomal protein L16	YYU_01365		50S ribosomal protein L16	YYY_01380		50S ribosomal protein L16
cluster_231	CORE	ANAPHAGO_00280	rpmC	Ribosomal protein L29	APH_0288	rpmC	ribosomal protein L29	CRT38_01265		50S ribosomal protein L29	HGE1_01270		50S ribosomal protein L29	O997_01405		50S ribosomal protein L29	P029_01415		50S ribosomal protein L29	P030_02600		50S ribosomal protein L29	WSQ_01365		50S ribosomal protein L29	YYU_01370		50S ribosomal protein L29	YYY_01385		50S ribosomal protein L29
cluster_2313	CORE	ANAPHAGO_00125	cyaY	Putative CyaY protein	APH_0156		frataxin-like domain protein	CRT38_00685		frataxin-like domain-containing protein	HGE1_00675		frataxin-like domain-containing protein	O997_00805		CyaY protein	P029_00775		CyaY protein	P030_01210		CyaY protein	WSQ_00760		hypothetical protein	YYU_00765		hypothetical protein	YYY_00760		hypothetical protein
cluster_232	CORE	ANAPHAGO_00281	rpsQ	30S ribosomal protein S17	APH_0289	rpsQ	ribosomal protein S17	CRT38_01270	rpsQ	30S ribosomal protein S17	HGE1_01275	rpsQ	30S ribosomal protein S17	O997_01410		30S ribosomal protein S17	P029_01420		30S ribosomal protein S17	P030_02605		30S ribosomal protein S17	WSQ_01370		30S ribosomal protein S17	YYU_01375		30S ribosomal protein S17	YYY_01390		30S ribosomal protein S17
cluster_2321	CORE	ANAPHAGO_00654	bcr	Bicyclomycin resistance protein	APH_0164		bicyclomycin resistance protein	CRT38_00725		bicyclomycin resistance protein	HGE1_00715		bicyclomycin resistance protein	O997_00845		bicyclomycin resistance protein	P029_00825		bicyclomycin resistance protein	P030_01250		bicyclomycin resistance protein	WSQ_00800		bicyclomycin resistance protein	YYU_00805		bicyclomycin resistance protein	YYY_00800		bicyclomycin resistance protein
cluster_2331	CORE	ANAPHAGO_00623		Uncharacterized protein	APH_0177		hypothetical protein	CRT38_00775		hypothetical protein	HGE1_00770		hypothetical protein	O997_00910		hypothetical protein	P029_00880		hypothetical protein	P030_02075		hypothetical protein	WSQ_00855		hypothetical protein	YYU_00870		hypothetical protein	YYY_00865		hypothetical protein
cluster_2333	CORE	ANAPHAGO_00625		Uncharacterized protein	APH_0179		conserved hypothetical protein	CRT38_00785		hypothetical protein	HGE1_00780		hypothetical protein	O997_00920		alpha/beta hydrolase	P029_00890		alpha/beta hydrolase	P030_02085		alpha/beta hydrolase	WSQ_00865		hydrolase	YYU_00880		hydrolase	YYY_00875		hydrolase
cluster_234	CORE	ANAPHAGO_00282	rplN	50S ribosomal protein L14	APH_0290	rplN	ribosomal protein L14	CRT38_01275	rplN	50S ribosomal protein L14	HGE1_01285	rplN	50S ribosomal protein L14	O997_01415		50S ribosomal protein L14	P029_01425		50S ribosomal protein L14	P030_02610		50S ribosomal protein L14	WSQ_01375		50S ribosomal protein L14	YYU_01380		50S ribosomal protein L14	YYY_01395		50S ribosomal protein L14
cluster_2340	CORE	ANAPHAGO_00629		Uncharacterized protein	APH_0186		hypothetical protein	CRT38_00810		hypothetical protein	HGE1_00800		hypothetical protein	O997_00945		hypothetical protein	P029_00910		hypothetical protein	P030_02110		hypothetical protein	WSQ_00890		hypothetical protein	YYU_00900		hypothetical protein	YYY_00905		hypothetical protein
cluster_235	CORE	ANAPHAGO_00283	rplX	50S ribosomal protein L24	APH_0291	rplX	ribosomal protein L24	CRT38_01280	rplX	50S ribosomal protein L24	HGE1_01290	rplX	50S ribosomal protein L24	O997_01420		50S ribosomal protein L24	P029_01430		50S ribosomal protein L24	P030_02615		50S ribosomal protein L24	WSQ_01380		50S ribosomal protein L24	YYU_01385		50S ribosomal protein L24	YYY_01400		50S ribosomal protein L24
cluster_236	CORE	ANAPHAGO_00284	rplE	50S ribosomal protein L5	APH_0292	rplE	ribosomal protein L5	CRT38_01285	rplE	50S ribosomal protein L5	HGE1_01295	rplE	50S ribosomal protein L5	O997_01425		50S ribosomal protein L5	P029_01435		50S ribosomal protein L5	P030_02620		50S ribosomal protein L5	WSQ_01385		50S ribosomal protein L5	YYU_01390		50S ribosomal protein L5	YYY_01405		50S ribosomal protein L5
cluster_2362	CORE	ANAPHAGO_00003	folK	2-amino-4-hydroxy-6-hydroxymethyldihydropteridine pyrophosphokinase	APH_0212	folK	2-amino-4-hydroxy-6- hydroxymethyldihydropteridine pyrophosphokinase	CRT38_00930		2-amino-4-hydroxy-6- hydroxymethyldihydropteridine pyrophosphokinase	HGE1_00920		2-amino-4-hydroxy-6- hydroxymethyldihydropteridine pyrophosphokinase	O997_01070		2-amino-4-hydroxy-6- hydroxymethyldihydropteridine pyrophosphokinase	P029_01045		2-amino-4-hydroxy-6- hydroxymethyldihydropteridine pyrophosphokinase	P030_02235		2-amino-4-hydroxy-6- hydroxymethyldihydropteridine pyrophosphokinase	WSQ_01015		2-amino-4-hydroxy-6- hydroxymethyldihydropteridine pyrophosphokinase	YYU_01025		2-amino-4-hydroxy-6- hydroxymethyldihydropteridine pyrophosphokinase	YYY_01030		2-amino-4-hydroxy-6- hydroxymethyldihydropteridine pyrophosphokinase
cluster_237	CORE	ANAPHAGO_00285	rpsN	30S ribosomal protein S14	APH_0293	rpsN	ribosomal protein S14p/S29e	CRT38_01290	rpsN	30S ribosomal protein S14	HGE1_01300	rpsN	30S ribosomal protein S14	O997_01430		hypothetical protein	P029_01440		hypothetical protein	P030_02625		hypothetical protein	WSQ_01390		30S ribosomal protein S14	YYU_01395		30S ribosomal protein S14	YYY_01410		30S ribosomal protein S14
cluster_2373	CORE	ANAPHAGO_00474	purQ	Phosphoribosylformylglycinamidine synthase	APH_0225		putative phosphoribosylformylglycinamidine synthase I	CRT38_00990		putative phosphoribosylformylglycinamidine synthase I	HGE1_00975		putative phosphoribosylformylglycinamidine synthase I	O997_01125		phosphoribosylformylglycinamidine synthase	P029_01110		phosphoribosylformylglycinamidine synthase	P030_02300		phosphoribosylformylglycinamidine synthase	WSQ_01070		phosphoribosylformylglycinamidine synthase	YYU_01080		phosphoribosylformylglycinamidine synthase	YYY_01085		phosphoribosylformylglycinamidine synthase
cluster_2377	CORE	ANAPHAGO_00729	pcxB	Protocatechuate 3,4-dioxygenase (PcxB)	APH_0232		dioxygenase family protein	CRT38_01020		dioxygenase family protein	HGE1_01015		dioxygenase family protein	O997_01165		dioxygenase	P029_01150		dioxygenase	P030_02340		dioxygenase	WSQ_01115		hypothetical protein	YYU_01125		hypothetical protein	YYY_01130		hypothetical protein
cluster_2379	CORE	ANAPHAGO_00731		Putative membrane protein	APH_0234		putative membrane protein	CRT38_01030		hypothetical protein	HGE1_01025		hypothetical protein	O997_01175		hypothetical protein	P029_01160		hypothetical protein	P030_02350		hypothetical protein	WSQ_01125		hypothetical protein	YYU_01135		hypothetical protein	YYY_01140		hypothetical protein
cluster_238	CORE	ANAPHAGO_00286	rpsH	30S ribosomal protein S8	APH_0294	rpsH	ribosomal protein S8	CRT38_01295	rpsH	30S ribosomal protein S8	HGE1_01305	rpsH	30S ribosomal protein S8	O997_01435		30S ribosomal protein S8	P029_01445		30S ribosomal protein S8	P030_02630		30S ribosomal protein S8	WSQ_01395		30S ribosomal protein S8	YYU_01400		30S ribosomal protein S8	YYY_01415		30S ribosomal protein S8
cluster_239	CORE	ANAPHAGO_00287	rplF	50S ribosomal protein L6	APH_0295	rplF	ribosomal protein L6	CRT38_01300	rplF	50S ribosomal protein L6	HGE1_01310	rplF	50S ribosomal protein L6	O997_01440		50S ribosomal protein L6	P029_01450		50S ribosomal protein L6	P030_02635		50S ribosomal protein L6	WSQ_01400		50S ribosomal protein L6	YYU_01405		50S ribosomal protein L6	YYY_01420		50S ribosomal protein L6
cluster_24	CORE	ANAPHAGO_00129	fdxA	Ferredoxin	APH_0027	fdxA	ferredoxin	CRT38_00125		ferredoxin	HGE1_00120		ferredoxin	O997_00130		ferredoxin	P029_00130		ferredoxin	P030_00125		ferredoxin	WSQ_00130		ferredoxin	YYU_00130		ferredoxin	YYY_00130		ferredoxin
cluster_240	CORE	ANAPHAGO_00288	rplR	50S ribosomal protein L18	APH_0296	rplR	50S ribosomal protein L18	CRT38_01305	rplR	50S ribosomal protein L18	HGE1_01315	rplR	50S ribosomal protein L18	O997_01445		50S ribosomal protein L18	P029_01455		50S ribosomal protein L18	P030_02640		50S ribosomal protein L18	WSQ_01405		50S ribosomal protein L18	YYU_01410		50S ribosomal protein L18	YYY_01425		50S ribosomal protein L18
cluster_2400	CORE	ANAPHAGO_01090	recB	Putative exodeoxyribonuclease V	APH_0258		ATP-dependent DNA helicase, UvrD/Rep family	CRT38_01125		ATP-dependent DNA helicase UvrD	HGE1_01130		ATP-dependent DNA helicase UvrD	O997_01260		exodeoxyribonuclease V	P029_01265		exodeoxyribonuclease V	P030_02450		exodeoxyribonuclease V	WSQ_01220		exodeoxyribonuclease V	YYU_01230		exodeoxyribonuclease V	YYY_01235		exodeoxyribonuclease V
cluster_2401	CORE	ANAPHAGO_01089	ankC	AnkC	APH_0259		ankyrin repeat protein	CRT38_01130		ankyrin repeat-containing protein	HGE1_01135		ankyrin repeat-containing protein	O997_01265		ankyrin	P029_01270		ankyrin	P030_02455		ankyrin	WSQ_01225		hypothetical protein	YYU_01235		hypothetical protein	YYY_01240		hypothetical protein
cluster_2402	CORE	ANAPHAGO_01088	hflK	HFLK protein	APH_0260		SPFH domain/band 7 family protein	CRT38_01135		SPFH domain-containing protein/band 7 family protein	HGE1_01140		SPFH domain-containing protein/band 7 family protein	O997_01270		membrane protein	P029_01275		membrane protein	P030_02460		membrane protein	WSQ_01230		membrane protein	YYU_01240		membrane protein	YYY_01245		membrane protein
cluster_2404	CORE	ANAPHAGO_01086		ATPase, AFG1 family	APH_0262		ATPase, AFG1 family	CRT38_01145		AFG1 family ATPase	HGE1_01150		AFG1 family ATPase	O997_01285		ATPase	P029_01285		ATPase	P030_02475		ATPase	WSQ_01240		AFG1 family ATPase	YYU_01250		AFG1 family ATPase	YYY_01260		AFG1 family ATPase
cluster_2408	CORE	ANAPHAGO_01081		Uncharacterized protein	APH_0267		conserved hypothetical protein	CRT38_01170		hypothetical protein	HGE1_01175		hypothetical protein	O997_01305		hypothetical protein	P029_01315		hypothetical protein	P030_02500		hypothetical protein	WSQ_01265		hypothetical protein	YYU_01270		hypothetical protein	YYY_01285		hypothetical protein
cluster_241	CORE	ANAPHAGO_00289	rpsE	30S ribosomal protein S5	APH_0297	rpsE	ribosomal protein S5	CRT38_01310	rpsE	30S ribosomal protein S5	HGE1_01320	rpsE	30S ribosomal protein S5	O997_01450		30S ribosomal protein S5	P029_01460		30S ribosomal protein S5	P030_02645		30S ribosomal protein S5	WSQ_01410		30S ribosomal protein S5	YYU_01415		30S ribosomal protein S5	YYY_01430		30S ribosomal protein S5
cluster_2412	CORE	ANAPHAGO_00371	ihfB	Integration host factor, beta subunit	APH_0271	ihfB	integration host factor, beta subunit	CRT38_01185		integration host factor, beta subunit	HGE1_01190		integration host factor, beta subunit	O997_01320		integration host factor subunit beta	P029_01330		integration host factor subunit beta	P030_02515		integration host factor subunit beta	WSQ_01280		integration host factor subunit beta	YYU_01285		integration host factor subunit beta	YYY_01300		integration host factor subunit beta
cluster_2414	CORE	ANAPHAGO_00369	rpsA	30S ribosomal protein S1	APH_0273	rpsA	ribosomal protein S1	CRT38_01195	rpsA	30S ribosomal protein S1	HGE1_01200	rpsA	30S ribosomal protein S1	O997_01330		30S ribosomal protein S1	P029_01340		30S ribosomal protein S1	P030_02525		30S ribosomal protein S1	WSQ_01290		30S ribosomal protein S1	YYU_01295		30S ribosomal protein S1	YYY_01310		30S ribosomal protein S1
cluster_2419	CORE	ANAPHAGO_00272	rplC	50S ribosomal protein L3	APH_0280	rplC	ribosomal protein L3	CRT38_01225	rplC	50S ribosomal protein L3	HGE1_01230	rplC	50S ribosomal protein L3	O997_01365		50S ribosomal protein L3	P029_01375		50S ribosomal protein L3	P030_02560		50S ribosomal protein L3	WSQ_01325		50S ribosomal protein L3	YYU_01330		50S ribosomal protein L3	YYY_01345		50S ribosomal protein L3
cluster_242	CORE	ANAPHAGO_00290	rplO	50S ribosomal protein L15	APH_0298	rplO	ribosomal protein L15	CRT38_01315	rplO	50S ribosomal protein L15	HGE1_01325	rplO	50S ribosomal protein L15	O997_01455		50S ribosomal protein L15	P029_01465		50S ribosomal protein L15	P030_02650		50S ribosomal protein L15	WSQ_01415		50S ribosomal protein L15	YYU_01420		50S ribosomal protein L15	YYY_01435		50S ribosomal protein L15
cluster_243	CORE	ANAPHAGO_00291	secY	Protein translocase subunit SecY	APH_0299	secY	preprotein translocase, SecY subunit	CRT38_01320	secY	preprotein translocase subunit SecY	HGE1_01330	secY	preprotein translocase subunit SecY	O997_01460		preprotein translocase subunit SecY	P029_01470		preprotein translocase subunit SecY	P030_02655		preprotein translocase subunit SecY	WSQ_01420		preprotein translocase subunit SecY	YYU_01425		preprotein translocase subunit SecY	YYY_01440		preprotein translocase subunit SecY
cluster_244	CORE	ANAPHAGO_00292	adk	Adenylate kinase	APH_0300	adk	adenylate kinase	CRT38_01325		adenylate kinase	HGE1_01335		adenylate kinase	O997_01465		adenylate kinase	P029_01475		adenylate kinase	P030_02660		adenylate kinase	WSQ_01425		adenylate kinase	YYU_01430		adenylate kinase	YYY_01445		adenylate kinase
cluster_2442	CORE	ANAPHAGO_00295	rpoA	DNA-directed RNA polymerase subunit alpha	APH_0303	rpoA	DNA-directed RNA polymerase, alpha subunit	CRT38_01340		DNA-directed RNA polymerase subunit alpha	HGE1_01350		DNA-directed RNA polymerase subunit alpha	O997_01480		DNA-directed RNA polymerase subunit alpha	P029_01490		DNA-directed RNA polymerase subunit alpha	P030_02675		DNA-directed RNA polymerase subunit alpha	WSQ_01440		DNA-directed RNA polymerase subunit alpha	YYU_01445		DNA-directed RNA polymerase subunit alpha	YYY_01460		DNA-directed RNA polymerase subunit alpha
cluster_245	CORE	ANAPHAGO_00293	rpsM	30S ribosomal protein S13	APH_0301	rpsM	ribosomal protein S13	CRT38_01330	rpsM	30S ribosomal protein S13	HGE1_01340	rpsM	30S ribosomal protein S13	O997_01470		30S ribosomal protein S13	P029_01480		30S ribosomal protein S13	P030_02665		30S ribosomal protein S13	WSQ_01430		30S ribosomal protein S13	YYU_01435		30S ribosomal protein S13	YYY_01450		30S ribosomal protein S13
cluster_2450	CORE	ANAPHAGO_00828	hpah_1	P-hydroxyphenylacetate hydroxylase C1:reductase component	APH_0311		flavin reductase family protein	CRT38_01385		flavin reductase family protein	HGE1_01390		flavin reductase family protein	O997_01520		flavin oxidoreductase	P029_01540		flavin oxidoreductase	P030_02725		flavin oxidoreductase	WSQ_01490		flavin oxidoreductase	YYU_01485		flavin oxidoreductase	YYY_01500		flavin oxidoreductase
cluster_246	CORE	ANAPHAGO_00294	rpsK	30S ribosomal protein S11	APH_0302	rpsK	ribosomal protein S11	CRT38_01335		30S ribosomal protein S11	HGE1_01345		30S ribosomal protein S11	O997_01475		30S ribosomal protein S11	P029_01485		30S ribosomal protein S11	P030_02670		30S ribosomal protein S11	WSQ_01435		30S ribosomal protein S11	YYU_01440		30S ribosomal protein S11	YYY_01455		30S ribosomal protein S11
cluster_2464	CORE	ANAPHAGO_00326	ispA	Geranyltranstransferase	APH_0329	ispA	geranyltranstransferase	CRT38_01470		geranyltranstransferase	HGE1_01475		geranyltranstransferase	O997_01595		geranyl transferase	P029_01625		geranyl transferase	P030_02815		geranyl transferase	WSQ_01570		geranyltranstransferase	YYU_01565		geranyltranstransferase	YYY_01585		geranyltranstransferase
cluster_248	CORE	ANAPHAGO_00296	rplQ	50S ribosomal protein L17	APH_0304	rplQ	ribosomal protein L17	CRT38_01345	rplQ	50S ribosomal protein L17	HGE1_01355	rplQ	50S ribosomal protein L17	O997_01485		50S ribosomal protein L17	P029_01495		50S ribosomal protein L17	P030_02680		50S ribosomal protein L17	WSQ_01445		50S ribosomal protein L17	YYU_01450		50S ribosomal protein L17	YYY_01465		50S ribosomal protein L17
cluster_2480	CORE	ANAPHAGO_01069	nuoL3	NADH dehydrogenase chain N	APH_0348		NADH-ubiquinone/plastoquinone oxidoreductase family protein	CRT38_01555		monovalent cation/H+ antiporter subunit D	HGE1_01560		monovalent cation/H+ antiporter subunit D	O997_01695		cation:proton antiporter	P029_01725		cation:proton antiporter	P030_02915		cation:proton antiporter	WSQ_01665		hypothetical protein	YYU_01660		hypothetical protein	YYY_01680		hypothetical protein
cluster_249	CORE	ANAPHAGO_00297	pheT	Phenylalanine--tRNA ligase beta subunit	APH_0305	pheT	phenylalanyl-tRNA synthetase, beta subunit	CRT38_01350	pheT	phenylalanyl-tRNA ligase subunit beta	HGE1_01360	pheT	phenylalanyl-tRNA ligase subunit beta	O997_01490		phenylalanyl-tRNA synthetase subunit beta	P029_01500		phenylalanyl-tRNA synthetase subunit beta	P030_02685		phenylalanyl-tRNA synthetase subunit beta	WSQ_01450		phenylalanyl-tRNA synthetase subunit beta	YYU_01455		phenylalanyl-tRNA synthetase subunit beta	YYY_01470		phenylalanyl-tRNA synthetase subunit beta
cluster_2490	CORE	ANAPHAGO_00896	rpmB	50S ribosomal protein L28	APH_0359	rpmB	ribosomal protein L28	CRT38_01610	rpmB	50S ribosomal protein L28	HGE1_01610	rpmB	50S ribosomal protein L28	O997_01750		50S ribosomal protein L28	P029_01770		50S ribosomal protein L28	P030_02975		50S ribosomal protein L28	WSQ_01725		50S ribosomal protein L28	YYU_01720		50S ribosomal protein L28	YYY_01740		50S ribosomal protein L28
cluster_250	CORE	ANAPHAGO_00824	comEC	Similar to competence locus E protein 3	APH_0306		ComEC/Rec2-related protein	CRT38_01360		ComEC/Rec2-related protein	HGE1_01365		ComEC/Rec2-related protein	O997_01495		competence protein	P029_01505		competence protein	P030_02695		competence protein	WSQ_01460		hypothetical protein	YYU_01460		hypothetical protein	YYY_01475		hypothetical protein
cluster_251	CORE	ANAPHAGO_00825		Sodium:alanine symporter family protein	APH_0307		sodium:alanine symporter family protein	CRT38_01365		sodium:alanine symporter family protein	HGE1_01370		sodium:alanine symporter family protein	O997_01500		transporter	P029_01510		transporter	P030_02705		transporter	WSQ_01470		transporter	YYU_01465		transporter	YYY_01480		transporter
cluster_252	CORE	ANAPHAGO_00826	rnpA	Ribonuclease P protein component	APH_0308	rnpA	ribonuclease P protein component	CRT38_01370		ribonuclease P protein component	HGE1_01375		ribonuclease P protein component	O997_01505		ribonuclease P	P029_01515		ribonuclease P	P030_02710		ribonuclease P	WSQ_01475		ribonuclease P	YYU_01470		ribonuclease P	YYY_01485		ribonuclease P
cluster_2521	CORE	ANAPHAGO_00972	hlyD	Putative secretion protein hlyD	APH_0394		efflux transporter, RND family, MFP subunit	CRT38_01807		RND family efflux transporter MFP subunit	HGE1_01812		RND family efflux transporter MFP subunit	O997_01950		secretion protein HlyD	P029_02430		secretion protein HlyD	P030_03160		hypothetical protein	WSQ_01915		hypothetical protein	YYU_01905		hypothetical protein	YYY_01940		hypothetical protein
cluster_2533	CORE	ANAPHAGO_00988		Uncharacterized protein	APH_0406		hypothetical protein	CRT38_01867		hypothetical protein	HGE1_01872		hypothetical protein	O997_02020		hypothetical protein	P029_02510		hypothetical protein	P030_03225		hypothetical protein	WSQ_01990		hypothetical protein	YYU_01980		hypothetical protein	YYY_02015		hypothetical protein
cluster_254	CORE	ANAPHAGO_00827	ubiA	4-hydroxybenzoate octaprenyltransferase	APH_0310	ubiA	4-hydroxybenzoate octaprenyltransferase	CRT38_01380	ubiA	4-hydroxybenzoate polyprenyltransferase	HGE1_01385	ubiA	4-hydroxybenzoate polyprenyltransferase	O997_01515		4-hydroxybenzoate polyprenyltransferase	P029_01535		4-hydroxybenzoate polyprenyltransferase	P030_02720		4-hydroxybenzoate polyprenyltransferase	WSQ_01485		4-hydroxybenzoate polyprenyltransferase	YYU_01480		4-hydroxybenzoate polyprenyltransferase	YYY_01495		4-hydroxybenzoate polyprenyltransferase
cluster_2552	CORE	ANAPHAGO_00078	rmuC	DNA recombination protein rmuC homolog	APH_0428		putative DNA recombination protein RmuC	CRT38_01947		putative DNA recombination protein RmuC	HGE1_01967		putative DNA recombination protein RmuC	O997_02120		recombinase RmuC	P029_02615		recombinase RmuC	P030_03310		recombinase RmuC	WSQ_02085		DNA recombination protein RmuC	YYU_02080		DNA recombination protein RmuC	YYY_02115		DNA recombination protein RmuC
cluster_2554	CORE	ANAPHAGO_00080	virB8-2	Type IV secretion system protein	APH_0430	virB8-2	type IV secretion system protein VirB8-2	CRT38_01957		hypothetical protein	HGE1_01977		hypothetical protein	O997_02125		hypothetical protein	P029_02625		hypothetical protein	P030_03315		hypothetical protein	WSQ_02090		hypothetical protein	YYU_02085		hypothetical protein	YYY_02120		hypothetical protein
cluster_2567	CORE	ANAPHAGO_00458	tatC	Sec-independent protein translocase protein TatC	APH_0443	tatC	Sec-independent protein translocase TatC	CRT38_02027		Sec-independent protein translocase TatC	HGE1_02047		Sec-independent protein translocase TatC	O997_02205		preprotein translocase subunit TatC	P029_02710		preprotein translocase subunit TatC	P030_03380		preprotein translocase subunit TatC	WSQ_02165		preprotein translocase subunit TatC	YYU_02160		preprotein translocase subunit TatC	YYY_02195		preprotein translocase subunit TatC
cluster_257	CORE	ANAPHAGO_00832	pstB	Phosphate ABC transporter, ATP-binding protein	APH_0313	pstB	phosphate ABC transporter, ATP-binding protein	CRT38_01395		phosphate ABC transporter ATP-binding protein	HGE1_01400		phosphate ABC transporter ATP-binding protein	O997_01530		phosphate ABC transporter ATP-binding protein	P029_01550		phosphate ABC transporter ATP-binding protein	P030_02735		phosphate ABC transporter ATP-binding protein	WSQ_01500		phosphate ABC transporter ATP-binding protein	YYU_01495		phosphate ABC transporter ATP-binding protein	YYY_01510		phosphate ABC transporter ATP-binding protein
cluster_258	CORE	ANAPHAGO_00833	tgt	Queuine tRNA-ribosyltransferase	APH_0314	tgt	queuine tRNA-ribosyltransferase	CRT38_01400		queuine tRNA-ribosyltransferase	HGE1_01405		queuine tRNA-ribosyltransferase	O997_01535		queuine tRNA-ribosyltransferase	P029_01555		queuine tRNA-ribosyltransferase	P030_02740		queuine tRNA-ribosyltransferase	WSQ_01505		queuine tRNA-ribosyltransferase	YYU_01500		queuine tRNA-ribosyltransferase	YYY_01515		queuine tRNA-ribosyltransferase
cluster_2592	CORE	ANAPHAGO_00473	dnaA	Chromosomal replication initiator protein DnaA	APH_0474	dnaA	chromosomal replication initiator protein DnaA	CRT38_02157	dnaA	chromosomal replication initiation protein	HGE1_02187	dnaA	chromosomal replication initiation protein	O997_02350		chromosomal replication initiation protein	P029_02875		chromosomal replication initiation protein	P030_03525		chromosomal replication initiation protein	WSQ_02315		chromosomal replication initiation protein	YYU_02320		chromosomal replication initiation protein	YYY_02350		chromosomal replication initiation protein
cluster_260	CORE	ANAPHAGO_00835	plsX	Phosphate acyltransferase	APH_0316	plsX	fatty acid/phospholipid synthesis protein PlsX	CRT38_01410		phosphate acyltransferase	HGE1_01415		phosphate acyltransferase	O997_01545		phosphate acyltransferase	P029_01565		phosphate acyltransferase	P030_02750		phosphate acyltransferase	WSQ_01515		phosphate acyltransferase	YYU_01510		phosphate acyltransferase	YYY_01525		phosphate acyltransferase
cluster_2606	CORE	ANAPHAGO_00019	atpD	ATP synthase subunit beta	APH_0494	atpD	ATP synthase F1, beta subunit	CRT38_02242		F0F1 ATP synthase subunit beta	HGE1_02287		F0F1 ATP synthase subunit beta	O997_02445		ATP F0F1 synthase subunit beta	P029_02965		ATP F0F1 synthase subunit beta	P030_03605		ATP F0F1 synthase subunit beta	WSQ_02415		F0F1 ATP synthase subunit beta	YYU_02420		F0F1 ATP synthase subunit beta	YYY_02440		F0F1 ATP synthase subunit beta
cluster_261	CORE	ANAPHAGO_00836	fabH	3-oxoacyl-[acyl-carrier-protein] synthase 3	APH_0317	fabH	3-oxoacyl-(acyl-carrier-protein) synthase III	CRT38_01415		3-oxoacyl-(acyl carrier protein) synthase III	HGE1_01420		3-oxoacyl-(acyl carrier protein) synthase III	O997_01550		3-oxoacyl-ACP synthase	P029_01570		3-oxoacyl-ACP synthase	P030_02755		3-oxoacyl-ACP synthase	WSQ_01520		3-oxoacyl-ACP synthase	YYU_01515		3-oxoacyl-ACP synthase	YYY_01530		3-oxoacyl-ACP synthase
cluster_262	CORE	ANAPHAGO_00239	ssnA	Cytosine deaminase	APH_0321		cytidine and deoxycytidylate deaminase family protein	CRT38_01435		cytidine and deoxycytidylate deaminase family protein	HGE1_01435		cytidine and deoxycytidylate deaminase family protein	O997_01560		CMP deaminase	P029_01590		CMP deaminase	P030_02775		CMP deaminase	WSQ_01535		cytosine deaminase	YYU_01530		cytosine deaminase	YYY_01545		cytosine deaminase
cluster_2623	CORE	ANAPHAGO_00256	nuoB	NADH-quinone oxidoreductase subunit B	APH_0520	nuoB	NADH dehydrogenase I, B subunit	CRT38_02337		NADH dehydrogenase subunit B	HGE1_02372		NADH dehydrogenase subunit B	O997_02550		NADH-quinone oxidoreductase subunit B	P029_03090		NADH-quinone oxidoreductase subunit B	P030_03725		NADH-quinone oxidoreductase subunit B	WSQ_02510		NADH dehydrogenase	YYU_02515		NADH dehydrogenase	YYY_02535		NADH dehydrogenase
cluster_2626	CORE	ANAPHAGO_00266	surE	Stationary-phase survival protein SurE	APH_0524	surE	stationary-phase survival protein SurE	CRT38_02347		stationary-phase survival protein SurE	HGE1_02382		stationary-phase survival protein SurE	O997_02570		5'-nucleotidase	P029_03115		5'-nucleotidase	P030_03740		5'-nucleotidase	WSQ_02525		hypothetical protein	YYU_02530		hypothetical protein	YYY_02550		hypothetical protein
cluster_263	CORE	ANAPHAGO_00240		Uncharacterized protein	APH_0322		conserved hypothetical protein	CRT38_01440		hypothetical protein	HGE1_01440		hypothetical protein	O997_01565		hypothetical protein	P029_01595		hypothetical protein	P030_02780		hypothetical protein	WSQ_01540		hypothetical protein	YYU_01535		hypothetical protein	YYY_01550		hypothetical protein
cluster_264	CORE	ANAPHAGO_00241	dnaB	Replicative DNA helicase	APH_0323	dnaB	replicative DNA helicase	CRT38_01445		replicative DNA helicase	HGE1_01445		replicative DNA helicase	O997_01570		DNA helicase	P029_01600		DNA helicase	P030_02785		DNA helicase	WSQ_01545		DNA helicase	YYU_01540		DNA helicase	YYY_01555		DNA helicase
cluster_2641	CORE	ANAPHAGO_01056	pssA	CDP-diacylglycerol--serine O-phosphatidyltransferase	APH_0543	pssA	CDP-diacylglycerol--serine O-phosphatidyltransferase	CRT38_02447		CDP-diacylglycerol--serine O-phosphatidyltransferase	HGE1_02472		CDP-diacylglycerol--serine O-phosphatidyltransferase	O997_02675		CDP-diacylglycerol--serine O-phosphatidyltransferase	P029_03225		CDP-diacylglycerol--serine O-phosphatidyltransferase	P030_03840		CDP-diacylglycerol--serine O-phosphatidyltransferase	WSQ_02620		CDP-diacylglycerol--serine O-phosphatidyltransferase	YYU_02625		CDP-diacylglycerol--serine O-phosphatidyltransferase	YYY_02635		CDP-diacylglycerol--serine O-phosphatidyltransferase
cluster_2647	CORE	ANAPHAGO_00689	rluC	Pseudouridine synthase	APH_0549	rluC	ribosomal large subunit pseudouridine synthase C	CRT38_02477		ribosomal large subunit pseudouridine synthase C	HGE1_02507		ribosomal large subunit pseudouridine synthase C	O997_02710		pseudouridine synthase	P029_03260		pseudouridine synthase	P030_03870		pseudouridine synthase	WSQ_02650		ribosomal large subunit pseudouridine synthase C	YYU_02655		ribosomal large subunit pseudouridine synthase C	YYY_02665		ribosomal large subunit pseudouridine synthase C
cluster_265	CORE	ANAPHAGO_00242	thiO	Thiamine biosynthesis oxidoreductase (ThiO)	APH_0325		oxidoreductase, FAD-binding protein	CRT38_01450		oxidoreductase, FAD-binding protein	HGE1_01450		oxidoreductase, FAD-binding protein	O997_01575		thiamine biosynthesis protein	P029_01610		thiamine biosynthesis protein	P030_02795		thiamine biosynthesis protein	WSQ_01550		thiamine biosynthesis protein	YYU_01545		thiamine biosynthesis protein	YYY_01560		thiamine biosynthesis protein
cluster_2659	CORE	ANAPHAGO_00677		Uncharacterized protein	APH_0566		conserved hypothetical protein	CRT38_02552		hypothetical protein	HGE1_02562		hypothetical protein	O997_02780		hypothetical protein	P029_03330		hypothetical protein	P030_03945		SAM-dependent methyltransferase	WSQ_02715		hypothetical protein	YYU_02715		hypothetical protein	YYY_02725		hypothetical protein
cluster_267	CORE	ANAPHAGO_00327		Conserved domain protein	APH_0328		conserved domain protein	CRT38_01465		hypothetical protein	HGE1_01470		hypothetical protein	O997_01590		hypothetical protein	P029_01620		hypothetical protein	P030_02810		hypothetical protein	WSQ_01565		hypothetical protein	YYU_01560		hypothetical protein	YYY_01580		hypothetical protein
cluster_2674	CORE	ANAPHAGO_00153		Uncharacterized protein	APH_0585		conserved hypothetical protein	CRT38_02617		hypothetical protein	HGE1_02642		hypothetical protein	O997_02845		hypothetical protein	P029_03405		hypothetical protein	P030_04015		hypothetical protein	WSQ_02790		hypothetical protein	YYU_02800		hypothetical protein	YYY_02800		hypothetical protein
cluster_269	CORE	ANAPHAGO_00323	nrdA	Ribonucleoside-diphosphate reductase	APH_0331	nrdA	ribonucleoside-diphosphate reductase, alpha subunit	CRT38_01475		ribonucleotide-diphosphate reductase subunit alpha	HGE1_01480		ribonucleotide-diphosphate reductase subunit alpha	O997_01605		ribonucleotide-diphosphate reductase subunit alpha	P029_01635		ribonucleotide-diphosphate reductase subunit alpha	P030_02825		ribonucleotide-diphosphate reductase subunit alpha	WSQ_01580		ribonucleotide-diphosphate reductase subunit alpha	YYU_01575		ribonucleotide-diphosphate reductase subunit alpha	YYY_01595		ribonucleotide-diphosphate reductase subunit alpha
cluster_2691	CORE	ANAPHAGO_00386	ppiD	Peptidyl-prolyl cis-trans isomerase D (PpiD)	APH_0608		ppiC/parvulin rotamase family protein	CRT38_02692		peptidyl-prolyl cis-trans isomerase D	HGE1_02717		peptidyl-prolyl cis-trans isomerase D	O997_02940		peptidylprolyl isomerase	P029_03530		peptidylprolyl isomerase	P030_04100		peptidylprolyl isomerase	WSQ_02890		hypothetical protein	YYU_02895		hypothetical protein	YYY_02895		hypothetical protein
cluster_2695	CORE	ANAPHAGO_00958	mreC	Rod shape determining protein	APH_0614		putative rod shape-determining protein	CRT38_02717		rod shape-determining protein MreC	HGE1_02742		rod shape-determining protein MreC	O997_02970		rod shape-determining protein MreC	P029_03565		rod shape-determining protein MreC	P030_04140		rod shape-determining protein MreC	WSQ_02920		hypothetical protein	YYU_02925		hypothetical protein	YYY_02930		hypothetical protein
cluster_270	CORE	ANAPHAGO_00322	yqgF	Putative Holliday junction resolvase	APH_0332		conserved hypothetical protein TIGR00250	CRT38_01480		Holliday junction resolvase	HGE1_01485		Holliday junction resolvase	O997_01610		Holliday junction resolvase	P029_01640		Holliday junction resolvase	P030_02830		Holliday junction resolvase	WSQ_01585		Holliday junction resolvase	YYU_01580		Holliday junction resolvase	YYY_01600		Holliday junction resolvase
cluster_2700	CORE	ANAPHAGO_00437	RB0282	Putative immunogenic protein	APH_0625		immunogenic protein	CRT38_02742		immunogenic protein	HGE1_02767		immunogenic protein	O997_03010		hypothetical protein	P029_03600		hypothetical protein	P030_04190		hypothetical protein	WSQ_02965		immunogenic protein	YYU_02970		immunogenic protein	YYY_02975		immunogenic protein
cluster_271	CORE	ANAPHAGO_00320	purA	Adenylosuccinate synthetase	APH_0336	purA	adenylosuccinate synthetase	CRT38_01490		adenylosuccinate synthetase	HGE1_01495		adenylosuccinate synthetase	O997_01630		adenylosuccinate synthetase	P029_01660		adenylosuccinate synthetase	P030_02845		adenylosuccinate synthetase	WSQ_01600		adenylosuccinate synthetase	YYU_01595		adenylosuccinate synthetase	YYY_01615		adenylosuccinate synthetase
cluster_2723	CORE	ANAPHAGO_00546	tdpX1	Thioredoxin peroxidase 1	APH_0659		antioxidant, AhpC/Tsa family	CRT38_02872		anti-oxidant AhpCTSA family protein	HGE1_02907		anti-oxidant AhpCTSA family protein	O997_03165		alkyl hydroperoxide reductase	P029_03750		alkyl hydroperoxide reductase	P030_04335		alkyl hydroperoxide reductase	WSQ_03125		peroxidase	YYU_03135		peroxidase	YYY_03130		peroxidase
cluster_2726	CORE	ANAPHAGO_00550	p44-71	P44-71 outer membrane protein	APH_0663	p44-71	P44-71 outer membrane protein	CRT38_02887		msp2_2 outer membrane protein	HGE1_02922		msp2_2 outer membrane protein	O997_03180		P44-1 outer membrane protein	P029_03765		P44-1 outer membrane protein	P030_04350		P44-1 outer membrane protein	WSQ_03140		p44 outer membrane protein	YYU_03150		p44 outer membrane protein	YYY_03145		p44 outer membrane protein
cluster_273	CORE	ANAPHAGO_00957	ompA	OmpA	APH_0338		OmpA family protein	CRT38_01500		OmpA family protein	HGE1_01505		OmpA family protein	O997_01640		peptidoglycan-binding protein	P029_01670		peptidoglycan-binding protein	P030_02855		peptidoglycan-binding protein	WSQ_01610		hypothetical protein	YYU_01605		hypothetical protein	YYY_01625		hypothetical protein
cluster_2734	CORE	ANAPHAGO_00557	nifS	Putative cystine defulfurase (NifS-like protein)	APH_0673		rrf2 family protein /cysteine desulfurase	CRT38_02922		rrf2 family protein /cysteine desulfurase	HGE1_02957		rrf2 family protein /cysteine desulfurase	O997_03225		cysteine desulfurase	P029_03810		cysteine desulfurase	P030_04395		cysteine desulfurase	WSQ_03185		cysteine desulfurase	YYU_03190		cysteine desulfurase	YYY_03185		cysteine desulfurase
cluster_2737	CORE	ANAPHAGO_00560	hesB2	HesB/YadR/YfhF family protein	APH_0676		iron-sulfur cluster assembly accessory protein	CRT38_02937		iron-sulfur cluster assembly accessory protein	HGE1_02972		iron-sulfur cluster assembly accessory protein	O997_03240		[Fe-S]-binding protein	P029_03825		[Fe-S]-binding protein	P030_04410		[Fe-S]-binding protein	WSQ_03200		iron-sulfur binding protein	YYU_03205		iron-sulfur binding protein	YYY_03200		iron-sulfur binding protein
cluster_274	CORE	ANAPHAGO_00955		Putative thermostable metallocarboxypeptidase	APH_0339		putative thermostable metallocarboxypeptidase	CRT38_01505		putative thermostable metallocarboxypeptidase	HGE1_01510		putative thermostable metallocarboxypeptidase	O997_01645		metallocarboxypeptidase	P029_01675		metallocarboxypeptidase	P030_02860		metallocarboxypeptidase	WSQ_01615		Thermostable carboxypeptidase 1 (M32)	YYU_01610		Thermostable carboxypeptidase 1 (M32)	YYY_01630		Thermostable carboxypeptidase 1 (M32)
cluster_2747	CORE	ANAPHAGO_00099	rsmH	Ribosomal RNA small subunit methyltransferase H	APH_0690	mraW	S-adenosyl-methyltransferase MraW	CRT38_02997		16S rRNA m(4)C1402 methyltransferase	HGE1_03037		16S rRNA m(4)C1402 methyltransferase	O997_03305		16S rRNA methyltransferase	P029_03885		16S rRNA methyltransferase	P030_04480		16S rRNA methyltransferase	WSQ_03270		16S rRNA methyltransferase	YYU_03275		16S rRNA methyltransferase	YYY_03260		16S rRNA methyltransferase
cluster_2763	CORE	ANAPHAGO_01041	nuoH	NADH-quinone oxidoreductase subunit H	APH_0711	nuoH	NADH dehydrogenase I, H subunit	CRT38_03082		NADH:ubiquinone oxidoreductase subunit H	HGE1_03127		NADH:ubiquinone oxidoreductase subunit H	O997_03390		NADH:ubiquinone oxidoreductase subunit H	P029_03975		NADH:ubiquinone oxidoreductase subunit H	P030_04570		NADH:ubiquinone oxidoreductase subunit H	WSQ_03355		NADH:ubiquinone oxidoreductase subunit H	YYU_03360		NADH:ubiquinone oxidoreductase subunit H	YYY_03345		NADH:ubiquinone oxidoreductase subunit H
cluster_2770	CORE	ANAPHAGO_01045		Uncharacterized protein	APH_0718		hypothetical protein	CRT38_03107		hypothetical protein	HGE1_03157		hypothetical protein	O997_03425		hypothetical protein	P029_04005		hypothetical protein	P030_04600		hypothetical protein	WSQ_03385		hypothetical protein	YYU_03390		hypothetical protein	YYY_03380		hypothetical protein
cluster_2786	CORE	ANAPHAGO_00419		Uncharacterized protein	APH_0737		hypothetical protein	CRT38_03177		hypothetical protein	HGE1_03222		hypothetical protein	O997_03495		hypothetical protein	P029_04095		hypothetical protein	P030_04685		hypothetical protein	WSQ_03470		hypothetical protein	YYU_03470		hypothetical protein	YYY_03465		hypothetical protein
cluster_28	CORE	ANAPHAGO_00705	trpS	Tryptophan--tRNA ligase	APH_0035	trpS	tryptophanyl-tRNA synthetase	CRT38_00150		tryptophanyl-tRNA ligase	HGE1_00150		tryptophanyl-tRNA ligase	O997_00160		tryptophanyl-tRNA synthetase	P029_00160		tryptophanyl-tRNA synthetase	P030_00155		tryptophanyl-tRNA synthetase	WSQ_00160		tryptophanyl-tRNA synthetase	YYU_00165		tryptophanyl-tRNA synthetase	YYY_00160		tryptophanyl-tRNA synthetase
cluster_280	CORE	ANAPHAGO_01065	mrpC	Na(+)/H(+) antiporter subunit C	APH_0344		putative monovalent cation/proton antiporter	CRT38_01535		monovalent cation/H+ antiporter subunit C	HGE1_01540		monovalent cation/H+ antiporter subunit C	O997_01675		NADH-ubiquinone oxidoreductase subunit 4L	P029_01705		NADH-ubiquinone oxidoreductase subunit 4L	P030_02890		NADH-ubiquinone oxidoreductase subunit 4L	WSQ_01645		cation:proton antiporter	YYU_01640		cation:proton antiporter	YYY_01660		cation:proton antiporter
cluster_2808	CORE	ANAPHAGO_00402		Phage uncharacterized protein	APH_0761		phage uncharacterized protein	CRT38_03262		hypothetical protein	HGE1_03312		hypothetical protein	O997_03610		hypothetical protein	P029_04205		hypothetical protein	P030_04795		hypothetical protein	WSQ_03575		hypothetical protein	YYU_03575		hypothetical protein	YYY_03570		hypothetical protein
cluster_281	CORE	ANAPHAGO_01066	rne	Ribonuclease E	APH_0345		ribonuclease, Rne/Rng family	CRT38_01540		ribonuclease E	HGE1_01545		ribonuclease E	O997_01680		ribonuclease E	P029_01710		ribonuclease E	P030_02895		ribonuclease E	WSQ_01650		ribonuclease E	YYU_01645		ribonuclease E	YYY_01665		ribonuclease E
cluster_282	CORE	ANAPHAGO_01067	dnaK	Chaperone protein DnaK	APH_0346	dnaK	chaperone protein DnaK	CRT38_01545	dnaK	molecular chaperone DnaK	HGE1_01550	dnaK	molecular chaperone DnaK	O997_01685	dnaK	molecular chaperone DnaK	P029_01715	dnaK	molecular chaperone DnaK	P030_02900	dnaK	molecular chaperone DnaK	WSQ_01655	dnaK	molecular chaperone DnaK	YYU_01650	dnaK	molecular chaperone DnaK	YYY_01670	dnaK	molecular chaperone DnaK
cluster_283	CORE	ANAPHAGO_01068		Aromatic-rich protein family	APH_0347		aromatic-rich protein family	CRT38_01550		hypothetical protein	HGE1_01555		hypothetical protein	O997_01690		oligoketide cyclase	P029_01720		oligoketide cyclase	P030_02905		oligoketide cyclase	WSQ_01660		oligoketide cyclase	YYU_01655		oligoketide cyclase	YYY_01675		oligoketide cyclase
cluster_2843	CORE	ANAPHAGO_00862	lepB	Signal peptidase I	APH_0802	lepB	signal peptidase I	CRT38_03397		signal peptidase I	HGE1_03477		signal peptidase I	O997_03760		signal peptidase	P029_04390		signal peptidase	P030_04945		signal peptidase	WSQ_03735		signal peptidase	YYU_03735		signal peptidase	YYY_03725		signal peptidase
cluster_285	CORE	ANAPHAGO_01070	ffh	Signal recognition particle protein	APH_0349	ffh	signal recognition particle protein	CRT38_01560		signal recognition particle protein	HGE1_01565		signal recognition particle protein	O997_01700		signal recognition particle	P029_01730		signal recognition particle	P030_02920		signal recognition particle	WSQ_01670		signal recognition particle protein Srp54	YYU_01665		signal recognition particle protein Srp54	YYY_01685		signal recognition particle protein Srp54
cluster_287	CORE	ANAPHAGO_01072		Uncharacterized protein	APH_0351		conserved hypothetical protein	CRT38_01570		hypothetical protein	HGE1_01575		hypothetical protein	O997_01710		3'-5' exonuclease	P029_01740		3'-5' exonuclease	P030_02930		3'-5' exonuclease	WSQ_01680		3'-5' exonuclease	YYU_01675		3'-5' exonuclease	YYY_01695		3'-5' exonuclease
cluster_288	CORE	ANAPHAGO_00521		Uncharacterized protein	APH_0352		conserved hypothetical protein	CRT38_01575		aspartyl protease	HGE1_01580		aspartyl protease	O997_01725		aspartyl protease	P029_01745		aspartyl protease	P030_02935		aspartyl protease	WSQ_01695		aspartyl protease	YYU_01690		aspartyl protease	YYY_01710		aspartyl protease
cluster_2882	CORE	ANAPHAGO_00195		Uncharacterized protein	APH_0849		conserved hypothetical protein	CRT38_03567		hypothetical protein	HGE1_03667		hypothetical protein	O997_03940		hypothetical protein	P029_04595		hypothetical protein	P030_05145		hypothetical protein	WSQ_03935		hypothetical protein	YYU_03930		hypothetical protein	YYY_03925		hypothetical protein
cluster_289	CORE	ANAPHAGO_00522		Metallopeptidase, M24 family	APH_0353		metallopeptidase, M24 family	CRT38_01580		aminopeptidase	HGE1_01585		aminopeptidase	O997_01730		aminopeptidase P	P029_01750		aminopeptidase P	P030_02940		aminopeptidase P	WSQ_01700		aminopeptidase P	YYU_01695		aminopeptidase P	YYY_01715		aminopeptidase P
cluster_29	CORE	ANAPHAGO_00704	grpE	Protein GrpE	APH_0036	grpE	co-chaperone GrpE	CRT38_00155		co-chaperone GrpE	HGE1_00155		co-chaperone GrpE	O997_00165		molecular chaperone GrpE	P029_00165		molecular chaperone GrpE	P030_00160		molecular chaperone GrpE	WSQ_00165		molecular chaperone GrpE	YYU_00170		molecular chaperone GrpE	YYY_00165		molecular chaperone GrpE
cluster_2925	CORE	ANAPHAGO_00308	mnmA	tRNA-specific 2-thiouridylase MnmA	APH_0910	trmU	tRNA (5-methylaminomethyl-2-thiouridylate)-methyltransferase	CRT38_03762	mnmA	tRNA-specific 2-thiouridylase MnmA	HGE1_03872	mnmA	tRNA-specific 2-thiouridylase MnmA	O997_04185		tRNA 2-thiouridylase	P029_04860		tRNA 2-thiouridylase	P030_05365		tRNA 2-thiouridylase	WSQ_04170		thiouridylase	YYU_04145		thiouridylase	YYY_04160		thiouridylase
cluster_2926	CORE	ANAPHAGO_00310	coq7	Ubiquinone biosynthesis protein	APH_0911		Coq7 family protein	CRT38_03772		Coq7 family protein	HGE1_03882		Coq7 family protein	O997_04195		ubiquinone biosynthesis protein	P029_04870		ubiquinone biosynthesis protein	P030_05375		ubiquinone biosynthesis protein	WSQ_04180		ubiquinone biosynthesis protein	YYU_04155		ubiquinone biosynthesis protein	YYY_04170		ubiquinone biosynthesis protein
cluster_2943	CORE	ANAPHAGO_00482	acpP	Acyl carrier protein	APH_0929		putative acyl carrier protein	CRT38_03867		acyl carrier protein	HGE1_03967		acyl carrier protein	O997_04310		acyl carrier protein	P029_04980		acyl carrier protein	P030_05500		acyl carrier protein	WSQ_04280		acyl carrier protein	YYU_04255		acyl carrier protein	YYY_04275		acyl carrier protein
cluster_295	CORE	ANAPHAGO_00898	sfhB	Pseudouridine synthase	APH_0362		ribosomal large subunit pseudouridine synthase, RluA family	CRT38_01615		ribosomal large subunit pseudouridine synthase A	HGE1_01620		ribosomal large subunit pseudouridine synthase A	O997_01765		pseudouridylate synthase	P029_01775		pseudouridylate synthase	P030_02980		pseudouridylate synthase	WSQ_01740		pseudouridylate synthase	YYU_01735		pseudouridylate synthase	YYY_01755		pseudouridylate synthase
cluster_2958	CORE	ANAPHAGO_01015	ftsK	Cell division protein	APH_0955		FtsK/SpoIIIE family protein	CRT38_03962		FtsK/SpoIIIE family protein	HGE1_04087		FtsK/SpoIIIE family protein	O997_04420		cell division protein FtsK	P029_05085		cell division protein FtsK	P030_05605		cell division protein FtsK	WSQ_04405		cell division protein FtsK	YYU_04370		cell division protein FtsK	YYY_04400		cell division protein FtsK
cluster_2961	CORE	ANAPHAGO_01012	thiE	Thiamine-phosphate synthase	APH_0960	thiE	thiamine-phosphate pyrophosphorylase	CRT38_03977		thiamine-phosphate pyrophosphorylase	HGE1_04102		thiamine-phosphate pyrophosphorylase	O997_04440		thiamin monophosphate synthase	P029_05100		thiamin monophosphate synthase	P030_05620		thiamin monophosphate synthase	WSQ_04420		hypothetical protein	YYU_04385		hypothetical protein	YYY_04415		hypothetical protein
cluster_2963	CORE	ANAPHAGO_01010		UPF0176 protein APH_0962	APH_0962		rhodanese domain protein	CRT38_03987		rhodanese domain-containing protein	HGE1_04112		rhodanese domain-containing protein	O997_04450		hypothetical protein	P029_05110		hypothetical protein	P030_05630		hypothetical protein	WSQ_04430		hypothetical protein	YYU_04395		hypothetical protein	YYY_04425		hypothetical protein
cluster_297	CORE	ANAPHAGO_00900	pccA	Propionyl-CoA carboxylase, alpha subunit	APH_0364	pccA	propionyl-CoA carboxylase, alpha subunit	CRT38_01625		propionyl-CoA carboxylase subunit alpha	HGE1_01630		propionyl-CoA carboxylase subunit alpha	O997_01775		propionyl-CoA carboxylase	P029_01785		propionyl-CoA carboxylase	P030_02990		propionyl-CoA carboxylase	WSQ_01750		propionyl-CoA carboxylase	YYU_01745		propionyl-CoA carboxylase	YYY_01765		propionyl-CoA carboxylase
cluster_2972	CORE	ANAPHAGO_00997	pgpA	Phosphatidylglycerophosphatase A	APH_0974	pgpA	phosphatidylglycerophosphatase A	CRT38_04032		phosphatidylglycerophosphatase A	HGE1_04157		phosphatidylglycerophosphatase A	O997_04510		phosphatidylglycerophosphatase	P029_05170		phosphatidylglycerophosphatase	P030_05690		phosphatidylglycerophosphatase	WSQ_04490		phosphatidylglycerophosphatase	YYU_04455		phosphatidylglycerophosphatase	YYY_04485		phosphatidylglycerophosphatase
cluster_298	CORE	ANAPHAGO_00901		Uncharacterized protein	APH_0365		hypothetical protein	CRT38_01630		hypothetical protein	HGE1_01635		hypothetical protein	O997_01780		hypothetical protein	P029_01790		hypothetical protein	P030_02995		hypothetical protein	WSQ_01755		hypothetical protein	YYU_01750		hypothetical protein	YYY_01770		hypothetical protein
cluster_299	CORE	ANAPHAGO_00902		Uncharacterized protein	APH_0366		hypothetical protein	CRT38_01635		hypothetical protein	HGE1_01640		hypothetical protein	O997_01785		hypothetical protein	P029_01795		hypothetical protein	P030_03000		hypothetical protein	WSQ_01760		hypothetical protein	YYU_01755		hypothetical protein	YYY_01775		hypothetical protein
cluster_30	CORE	ANAPHAGO_00703	ribD	Riboflavin biosynthesis protein RibD	APH_0037	ribD	riboflavin biosynthesis protein RibD	CRT38_00160		riboflavin biosynthesis protein RibD	HGE1_00160		riboflavin biosynthesis protein RibD	O997_00170		riboflavin biosynthesis protein RibD	P029_00170		riboflavin biosynthesis protein RibD	P030_00165		riboflavin biosynthesis protein RibD	WSQ_00170		riboflavin biosynthesis protein RibD	YYU_00175		riboflavin biosynthesis protein RibD	YYY_00170		riboflavin biosynthesis protein RibD
cluster_301	CORE	ANAPHAGO_00903	lipA	Lipoyl synthase	APH_0367	lipA	lipoic acid synthetase	CRT38_01645		lipoyl synthase	HGE1_01650		lipoyl synthase	O997_01795		radical SAM protein	P029_01805		radical SAM protein	P030_03005		radical SAM protein	WSQ_01770		radical SAM protein	YYU_01760		radical SAM protein	YYY_01785		radical SAM protein
cluster_302	CORE	ANAPHAGO_00811	pstA	Phosphate ABC transporter, permease protein PtsA	APH_0370	pstA	phosphate ABC transporter, permease protein PtsA	CRT38_01650		phosphate ABC transporter permease	HGE1_01660		phosphate ABC transporter permease	O997_01815		phosphate ABC transporter permease	P029_01820		phosphate ABC transporter permease	P030_03015		phosphate ABC transporter permease	WSQ_01790		phosphate ABC transporter permease	YYU_01780		phosphate ABC transporter permease	YYY_01805		phosphate ABC transporter permease
cluster_303	CORE	ANAPHAGO_00810	sodB	Superoxide dismutase	APH_0371	sodB	Fe superoxide dismutase	CRT38_01655		superoxide dismutase	HGE1_01665		superoxide dismutase	O997_01820		superoxide dismutase	P029_01825		superoxide dismutase	P030_03020		superoxide dismutase	WSQ_01795		superoxide dismutase	YYU_01785		superoxide dismutase	YYY_01810		superoxide dismutase
cluster_304	CORE	ANAPHAGO_00809	virB3	Type IV secretion system protein VirB3	APH_0372	virB3	type IV secretion system protein VirB3	CRT38_01660		type IV secretion system protein VirB3	HGE1_01670		type IV secretion system protein VirB3	O997_01825		type IV secretion system protein VirB3	P029_01830		type IV secretion system protein VirB3	P030_03025		type IV secretion system protein VirB3	WSQ_01800		type VI secretion protein	YYU_01790		type VI secretion protein	YYY_01815		type VI secretion protein
cluster_3040	CORE	ANAPHAGO_00585	pstC	Phosphate ABC transporter, permease protein PstC	APH_1060	pstC	phosphate ABC transporter, permease protein PstC	CRT38_04597		phosphate ABC transporter permease	HGE1_04537		phosphate ABC transporter permease	O997_04920		phosphate ABC transporter permease	P029_05625		phosphate ABC transporter permease	P030_06115		phosphate ABC transporter permease	WSQ_04895		phosphate ABC transporter permease	YYU_04865		phosphate ABC transporter permease	YYY_04895		phosphate ABC transporter permease
cluster_3046	CORE	ANAPHAGO_00300		Uncharacterized protein	APH_1069		hypothetical protein	CRT38_04647		hypothetical protein	HGE1_04577		hypothetical protein	O997_04965		hypothetical protein	P029_05660		hypothetical protein	P030_06155		hypothetical protein	WSQ_04935		hypothetical protein	YYU_04905		hypothetical protein	YYY_04935		hypothetical protein
cluster_3051	CORE	ANAPHAGO_00543	hslU	ATP-dependent Hsl protease, ATP-binding subunit HslU	APH_1074	hslU	ATP-dependent Hsl protease, ATP-binding subunit HslU	CRT38_04667	hslU	ATP-dependent protease ATP-binding subunit HslU	HGE1_04597	hslU	ATP-dependent protease ATP-binding subunit HslU	O997_04985		ATP-dependent protease	P029_05685		ATP-dependent protease	P030_06175		ATP-dependent protease	WSQ_04955		ATP-dependent protease	YYU_04925		ATP-dependent protease	YYY_04955		ATP-dependent protease
cluster_3069	CORE	ANAPHAGO_00948	ppa	Inorganic pyrophosphatase	APH_1101	ppa	inorganic pyrophosphatase	CRT38_04782		inorganic pyrophosphatase	HGE1_04717		inorganic pyrophosphatase	O997_05105		inorganic pyrophosphatase	P029_06430		inorganic pyrophosphatase	P030_06295		inorganic pyrophosphatase	WSQ_05100		inorganic pyrophosphatase	YYU_05060		inorganic pyrophosphatase	YYY_05100		inorganic pyrophosphatase
cluster_307	CORE	ANAPHAGO_00268	virB6-2	Type IV secretion system protein	APH_0375	virB6-2	type IV secretion system protein VirB6 family (VirB6-2)	CRT38_01675		VirB6 family type IV secretion system protein	HGE1_01685		VirB6 family type IV secretion system protein	O997_01840		type VI secretion protein	P029_01845		type VI secretion protein	P030_03040		type VI secretion protein	WSQ_01815		hypothetical protein	YYU_01805		hypothetical protein	YYY_01830		hypothetical protein
cluster_3077	CORE	ANAPHAGO_00460	gatC	Aspartyl/glutamyl-tRNA(Asn/Gln) amidotransferase subunit C	APH_1113	gatC	glutamyl-tRNA(Gln) amidotransferase, C subunit	CRT38_04842		glutamyl-tRNA(Gln) amidotransferase, C subunit	HGE1_04777		glutamyl-tRNA(Gln) amidotransferase, C subunit	O997_05165		glutamyl-tRNA amidotransferase	P029_06510		glutamyl-tRNA amidotransferase	P030_06360		glutamyl-tRNA amidotransferase	WSQ_05160		glutamyl-tRNA amidotransferase	YYU_05120		glutamyl-tRNA amidotransferase	YYY_05175		glutamyl-tRNA amidotransferase
cluster_308	CORE	ANAPHAGO_00267	virB6-3	Type IV secretion system protein	APH_0376	virB6-3	type IV secretion system protein VirB6 family (VirB6-3)	CRT38_01680		type IV secretion systemprotein VirB6 family	HGE1_01690		type IV secretion systemprotein VirB6 family	O997_01845		conjugal transfer protein	P029_01850		conjugal transfer protein	P030_03045		conjugal transfer protein	WSQ_01820		hypothetical protein	YYU_01810		hypothetical protein	YYY_01835		hypothetical protein
cluster_3085	CORE	ANAPHAGO_00514	virB4-2	Type IV secretion system protein	APH_1129	virB4-2	type IV secretion system protein VirB4-2	CRT38_04932		type IV secretion system protein VirB4	HGE1_04862		type IV secretion system protein VirB4	O997_05250		hypothetical protein	P029_06615		hypothetical protein	P030_06440		hypothetical protein	WSQ_05245		hypothetical protein	YYU_05205		hypothetical protein	YYY_05255		hypothetical protein
cluster_309	CORE	ANAPHAGO_00947		Uncharacterized protein	APH_0378		conserved hypothetical protein TIGR02217	CRT38_01722		hypothetical protein	HGE1_01727		hypothetical protein	O997_01865		hypothetical protein	P029_02345		hypothetical protein	P030_03065		hypothetical protein	WSQ_01830		hypothetical protein	YYU_01820		hypothetical protein	YYY_01850		hypothetical protein
cluster_31	CORE	ANAPHAGO_00702	pyrG	CTP synthase	APH_0038	pyrG	CTP synthase	CRT38_00165	pyrG	CTP synthetase	HGE1_00165	pyrG	CTP synthetase	O997_00175		CTP synthase	P029_00175		CTP synthase	P030_00170		CTP synthase	WSQ_00175	pyrG	CTP synthetase	YYU_00180	pyrG	CTP synthetase	YYY_00175	pyrG	CTP synthetase
cluster_310	CORE	ANAPHAGO_00946	dut	Deoxyuridine 5 -triphosphate nucleotidohydrolase	APH_0379	dut	deoxyuridine 5'-triphosphate nucleotidohydrolase	CRT38_01727	dut	deoxyuridine 5'-triphosphate nucleotidohydrolase	HGE1_01732	dut	deoxyuridine 5'-triphosphate nucleotidohydrolase	O997_01870		deoxyuridine 5'-triphosphate nucleotidohydrolase	P029_02355		deoxyuridine 5'-triphosphate nucleotidohydrolase	P030_03070		deoxyuridine 5'-triphosphate nucleotidohydrolase	WSQ_01835		deoxyuridine 5'-triphosphate nucleotidohydrolase	YYU_01825		deoxyuridine 5'-triphosphate nucleotidohydrolase	YYY_01855		deoxyuridine 5'-triphosphate nucleotidohydrolase
cluster_3103	CORE	ANAPHAGO_00876		Uncharacterized protein	APH_1151		hypothetical protein	CRT38_05077		hypothetical protein	HGE1_04977		hypothetical protein	O997_05365		hypothetical protein	P029_06730		hypothetical protein	P030_06585		hypothetical protein	WSQ_05360		hypothetical protein	YYU_05310		hypothetical protein	YYY_05375		hypothetical protein
cluster_311	CORE	ANAPHAGO_00945	ispH	4-hydroxy-3-methylbut-2-enyl diphosphate reductase	APH_0380	ispH	4-hydroxy-3-methylbut-2-enyl diphosphate reductase	CRT38_01732	ispH	4-hydroxy-3-methylbut-2-enyl diphosphate reductase	HGE1_01737	ispH	4-hydroxy-3-methylbut-2-enyl diphosphate reductase	O997_01875		hypothetical protein	P029_02360		hypothetical protein	P030_03075		hypothetical protein	WSQ_01840		4-hydroxy-3-methylbut-2-enyl diphosphate reductase	YYU_01830		4-hydroxy-3-methylbut-2-enyl diphosphate reductase	YYY_01860		4-hydroxy-3-methylbut-2-enyl diphosphate reductase
cluster_3119	CORE	ANAPHAGO_00494		Pentapeptide repeat family protein	APH_1170		pentapeptide repeat family protein	CRT38_05247		pentapeptide repeat-containing protein	HGE1_05087		pentapeptide repeat-containing protein	O997_05480		hypothetical protein	P029_06830		hypothetical protein	P030_00710		hypothetical protein	WSQ_05460		hypothetical protein	YYU_05405		hypothetical protein	YYY_05475		hypothetical protein
cluster_313	CORE	ANAPHAGO_00944	carA	Carbamoyl-phosphate synthase small chain	APH_0381	carA	carbamoyl-phosphate synthase, small subunit	CRT38_01737		carbamoyl phosphate synthase small subunit	HGE1_01747		carbamoyl phosphate synthase small subunit	O997_01880		carbamoyl-phosphate synthase	P029_02365		carbamoyl-phosphate synthase	P030_03080		carbamoyl-phosphate synthase	WSQ_01850		carbamoyl phosphate synthase small subunit	YYU_01840		carbamoyl phosphate synthase small subunit	YYY_01870		carbamoyl phosphate synthase small subunit
cluster_3148	CORE	ANAPHAGO_01033		TPR repeat protein	APH_1212		TPR repeat protein	CRT38_05342		TPR repeat-containing protein	HGE1_05277		TPR repeat-containing protein	O997_05660		hypothetical protein	P029_01940		hypothetical protein	P030_00915		hypothetical protein	WSQ_05650		hypothetical protein	YYU_05595		hypothetical protein	YYY_05665		hypothetical protein
cluster_3168	CORE	ANAPHAGO_00610		Uncharacterized protein	APH_1235		hypothetical protein	CRT38_06137		hypothetical protein	HGE1_05392		hypothetical protein	O997_05780		hypothetical protein	P029_02065		hypothetical protein	P030_01040		hypothetical protein	WSQ_05760		hypothetical protein	YYU_05700		hypothetical protein	YYY_05775		hypothetical protein
cluster_317	CORE	ANAPHAGO_00002		HGE-14 protein	APH_0386		HGE-14 protein	CRT38_01762		HGE-14 protein	HGE1_01777		HGE-14 protein	O997_01910		hypothetical protein	P029_02395		hypothetical protein	P030_03110		hypothetical protein	WSQ_01880		hypothetical protein	YYU_01870		hypothetical protein	YYY_01900		hypothetical protein
cluster_3176	CORE	ANAPHAGO_00355	ispB	Octaprenyl-diphosphate synthase	APH_1247	ispB	octaprenyl-diphosphate synthase	CRT38_05497		octaprenyl-diphosphate synthase	HGE1_05452		octaprenyl-diphosphate synthase	O997_05860		octaprenyl-diphosphate synthase	P029_02130		octaprenyl-diphosphate synthase	P030_01100		octaprenyl-diphosphate synthase	WSQ_05825		octaprenyl-diphosphate synthase	YYU_05760		octaprenyl-diphosphate synthase	YYY_05835		octaprenyl-diphosphate synthase
cluster_3186	CORE	ANAPHAGO_00799	thrS	Threonine--tRNA ligase	APH_1264	thrS	threonyl-tRNA synthetase	CRT38_05532		threonyl-tRNA synthetase	HGE1_05512		threonyl-tRNA synthetase	O997_05935		threonine--tRNA ligase	P029_02205		threonine--tRNA ligase	P030_01350		threonine--tRNA ligase	WSQ_05910	thrS	threonyl-tRNA synthetase	YYU_05845	thrS	threonyl-tRNA synthetase	YYY_05920	thrS	threonyl-tRNA synthetase
cluster_319	CORE	ANAPHAGO_00967	gpmI	2,3-bisphosphoglycerate-independent phosphoglycerate mutase	APH_0389	gpmI	2,3-bisphosphoglycerate-independent phosphoglycerate mutase	CRT38_01777		phosphoglyceromutase	HGE1_01787		phosphoglyceromutase	O997_01925		phosphoglyceromutase	P029_02405		phosphoglyceromutase	P030_03130		phosphoglyceromutase	WSQ_01890		phosphoglyceromutase	YYU_01880		phosphoglyceromutase	YYY_01915		phosphoglyceromutase
cluster_3195	CORE	ANAPHAGO_00329	ispF	2-C-methyl-D-erythritol 2,4-cyclodiphosphate synthase	APH_1276	ispF	2C-methyl-D-erythritol 2,4-cyclodiphosphate synthase	CRT38_05592		2-C-methyl-D-erythritol 2,4-cyclodiphosphate synthase	HGE1_05562		2-C-methyl-D-erythritol 2,4-cyclodiphosphate synthase	O997_05990		2-C-methyl-D-erythritol 4-phosphate cytidylyltransferase	P029_02265		2-C-methyl-D-erythritol 4-phosphate cytidylyltransferase	P030_01410		2-C-methyl-D-erythritol 4-phosphate cytidylyltransferase	WSQ_05965		2-C-methyl-D-erythritol 2,4-cyclodiphosphate synthase	YYU_05900		2-C-methyl-D-erythritol 2,4-cyclodiphosphate synthase	YYY_05970		2-C-methyl-D-erythritol 2,4-cyclodiphosphate synthase
cluster_32	CORE	ANAPHAGO_00701	secG	Preprotein translocase, SecG subunit	APH_0039	secG	preprotein translocase, SecG subunit	CRT38_00170	secG	preprotein translocase subunit SecG	HGE1_00170	secG	preprotein translocase subunit SecG	O997_00180		preprotein translocase subunit SecG	P029_00180		preprotein translocase subunit SecG	P030_00175		preprotein translocase subunit SecG	WSQ_00180		preprotein translocase subunit SecG	YYU_00185		preprotein translocase subunit SecG	YYY_00180		preprotein translocase subunit SecG
cluster_320	CORE	ANAPHAGO_00968	der	GTPase Der	APH_0390		putative GTP-binding protein EngA	CRT38_01782		GTP-binding protein Der	HGE1_01792		GTP-binding protein Der	O997_01930		GTP-binding protein Der	P029_02410		GTP-binding protein Der	P030_03135		GTP-binding protein Der	WSQ_01895		GTP-binding protein Der	YYU_01885		GTP-binding protein Der	YYY_01920		GTP-binding protein Der
cluster_3209	CORE	ANAPHAGO_00251		Uncharacterized protein	APH_1293		hypothetical protein	CRT38_05682		hypothetical protein	HGE1_05642		hypothetical protein	O997_06075		hypothetical protein	P029_05740		hypothetical protein	P030_01500		hypothetical protein	WSQ_06050		hypothetical protein	YYU_05980		hypothetical protein	YYY_06055		hypothetical protein
cluster_322	CORE	ANAPHAGO_00970	yfgL	Outer membrane protein assembly factor BamB	APH_0392		PQQ enzyme repeat domain protein	CRT38_01797		PQQ repeat-containing protein	HGE1_01802		PQQ repeat-containing protein	O997_01940		hypothetical protein	P029_02420		hypothetical protein	P030_03150		hypothetical protein	WSQ_01905		hypothetical protein	YYU_01895		hypothetical protein	YYY_01930		hypothetical protein
cluster_3228	CORE	ANAPHAGO_00088		Uncharacterized protein	APH_1317		hypothetical protein	CRT38_05787		hypothetical protein	HGE1_05752		hypothetical protein	O997_06185		hypothetical protein	P029_05860		hypothetical protein	P030_01620		hypothetical protein	WSQ_06160		hypothetical protein	YYU_06095		hypothetical protein	YYY_06175		hypothetical protein
cluster_323	CORE	ANAPHAGO_00971	lpdA-2	Dihydrolipoyl dehydrogenase	APH_0393	lpdA-2	dihydrolipoamide dehydrogenase	CRT38_01802		dihydrolipoamide dehydrogenase	HGE1_01807		dihydrolipoamide dehydrogenase	O997_01945		dihydrolipoamide dehydrogenase	P029_02425		dihydrolipoamide dehydrogenase	P030_03155		dihydrolipoamide dehydrogenase	WSQ_01910		dihydrolipoamide dehydrogenase	YYU_01900		dihydrolipoamide dehydrogenase	YYY_01935		dihydrolipoamide dehydrogenase
cluster_3244	CORE	ANAPHAGO_00819		Uncharacterized protein	APH_1337		conserved hypothetical protein	CRT38_05872		hypothetical protein	HGE1_05847		hypothetical protein	O997_06280		hypothetical protein	P029_05950		hypothetical protein	P030_01710		hypothetical protein	WSQ_06255		hypothetical protein	YYU_06190		hypothetical protein	YYY_06270		hypothetical protein
cluster_3246	CORE	ANAPHAGO_00822		Uncharacterized protein	APH_1340		hypothetical protein	CRT38_05887		hypothetical protein	HGE1_05862		hypothetical protein	O997_06295		hypothetical protein	P029_05965		hypothetical protein	P030_01725		hypothetical protein	WSQ_06270		hypothetical protein	YYU_06205		hypothetical protein	YYY_06285		hypothetical protein
cluster_325	CORE	ANAPHAGO_00973	infA	Translation initiation factor IF-1	APH_0395	infA	translation initiation factor IF-1	CRT38_01812	infA	translation initiation factor IF-1	HGE1_01817	infA	translation initiation factor IF-1	O997_01955		translation initiation factor IF-1	P029_02435		translation initiation factor IF-1	P030_03165		translation initiation factor IF-1	WSQ_01920		translation initiation factor IF-1	YYU_01910		translation initiation factor IF-1	YYY_01945		translation initiation factor IF-1
cluster_3252	CORE	ANAPHAGO_00180	dnaX	DNA polymerase III, subunits gamma and tau	APH_1348	dnaX	DNA polymerase III, subunits gamma and tau	CRT38_05932		DNA polymerase III subunits gamma and tau	HGE1_05907		DNA polymerase III subunits gamma and tau	O997_06340		DNA polymerase III subunit gamma/tau	P029_06010		DNA polymerase III subunit gamma/tau	P030_01770		DNA polymerase III subunit gamma/tau	WSQ_06310		DNA polymerase III subunit gamma/tau	YYU_06245		DNA polymerase III subunit gamma/tau	YYY_06325		DNA polymerase III subunit gamma/tau
cluster_3258	CORE	ANAPHAGO_00752	omp11	Outer membrane protein 11	APH_1359		major outer membrane protein OMP-1A	CRT38_05987		major outer membrane protein OMP-1A	HGE1_05957		major outer membrane protein OMP-1A	O997_06385		hypothetical protein	P029_06060		hypothetical protein	P030_01830		hypothetical protein	WSQ_06355		hypothetical protein	YYU_06290		hypothetical protein	YYY_06370		hypothetical protein
cluster_326	CORE	ANAPHAGO_00974	maf	Maf-like protein ACIS_00546	APH_0396	maf	maf protein	CRT38_01817		Maf-like protein	HGE1_01822		Maf-like protein	O997_01960		septum formation inhibitor Maf	P029_02440		septum formation inhibitor Maf	P030_03170		septum formation inhibitor Maf	WSQ_01925		septum formation protein Maf	YYU_01915		septum formation protein Maf	YYY_01950		septum formation protein Maf
cluster_327	CORE	ANAPHAGO_00975	rpsB	30S ribosomal protein S2	APH_0397	rpsB	ribosomal protein S2	CRT38_01822	rpsB	30S ribosomal protein S2	HGE1_01827	rpsB	30S ribosomal protein S2	O997_01965		30S ribosomal protein S2	P029_02445		30S ribosomal protein S2	P030_03175		30S ribosomal protein S2	WSQ_01930		30S ribosomal protein S2	YYU_01920		30S ribosomal protein S2	YYY_01955		30S ribosomal protein S2
cluster_3277	CORE	ANAPHAGO_00771		Uncharacterized protein	APH_1380		hypothetical protein	CRT38_06082		hypothetical protein	HGE1_06057		hypothetical protein	O997_06480		hypothetical protein	P029_06170		hypothetical protein	P030_01925		hypothetical protein	WSQ_06455		hypothetical protein	YYU_06395		hypothetical protein	YYY_06470		hypothetical protein
cluster_328	CORE	ANAPHAGO_00976	tsf	Elongation factor Ts	APH_0398	tsf	translation elongation factor Ts	CRT38_01827	tsf	elongation factor Ts	HGE1_01832	tsf	elongation factor Ts	O997_01970		elongation factor Ts	P029_02450		elongation factor Ts	P030_03180		elongation factor Ts	WSQ_01935		elongation factor Ts	YYU_01925		elongation factor Ts	YYY_01960		elongation factor Ts
cluster_329	CORE	ANAPHAGO_00979	znuB	Zinc ABC transporter, permease protein	APH_0399		ABC 3 transport family protein	CRT38_01832		ABC 3 transport family protein	HGE1_01837		ABC 3 transport family protein	O997_01980		iron ABC transporter	P029_02465		iron ABC transporter	P030_03190		iron ABC transporter	WSQ_01950		iron ABC transporter	YYU_01940		iron ABC transporter	YYY_01975		iron ABC transporter
cluster_33	CORE	ANAPHAGO_00700	xerD	Tyrosine recombinase XerC	APH_0040	xerD	tyrosine recombinase XerD	CRT38_00175		tyrosine recombinase xerD	HGE1_00175		tyrosine recombinase xerD	O997_00185		recombinase XerD	P029_00185		recombinase XerD	P030_00180		recombinase XerD	WSQ_00185		tyrosine recombinase XerD	YYU_00190		tyrosine recombinase XerD	YYY_00185		tyrosine recombinase XerD
cluster_330	CORE	ANAPHAGO_00980		Uncharacterized protein	APH_0400		hypothetical protein	CRT38_01837		hypothetical protein	HGE1_01842		hypothetical protein	O997_01985		hypothetical protein	P029_02470		hypothetical protein	P030_03195		hypothetical protein	WSQ_01955		hypothetical protein	YYU_01945		hypothetical protein	YYY_01980		hypothetical protein
cluster_331	CORE	ANAPHAGO_00981	petA	Ubiquinol-cytochrome c reductase iron-sulfur subunit	APH_0401	petA	ubiquinol-cytochrome c reductase, iron-sulfur subunit	CRT38_01842		ubiquinol-cytochrome c reductase, iron-sulfur subunit	HGE1_01847		ubiquinol-cytochrome c reductase, iron-sulfur subunit	O997_01990		ubiquinol-cytochrome C reductase	P029_02475		ubiquinol-cytochrome C reductase	P030_03200		ubiquinol-cytochrome C reductase	WSQ_01960		ubiquinol-cytochrome C reductase	YYU_01950		ubiquinol-cytochrome C reductase	YYY_01985		ubiquinol-cytochrome C reductase
cluster_333	CORE	ANAPHAGO_00983	petC	Ubiquinol-cytochrome c reductase, cytochrome c1	APH_0403	petC	ubiquinol-cytochrome c reductase, cytochrome c1	CRT38_01852		ubiquinol-cytochrome c reductase, cytochrome c1	HGE1_01857		ubiquinol-cytochrome c reductase, cytochrome c1	O997_02000		cytochrome C	P029_02485		cytochrome C	P030_03210		cytochrome C	WSQ_01970		cytochrome C	YYU_01960		cytochrome C	YYY_01995		cytochrome C
cluster_3334	CORE	ANAPHAGO_00699	phnL	ATP transporter ATP-binding protein (PhnL)	APH_0041		ABC transporter, ATP-binding protein	CRT38_00180		ABC transporter ATP-binding protein	HGE1_00180		ABC transporter ATP-binding protein	O997_00190		ABC transporter	P029_00190		ABC transporter	P030_00185		ABC transporter	WSQ_00190		ABC transporter	YYU_00195		ABC transporter	YYY_00190		ABC transporter
cluster_335	CORE	ANAPHAGO_00986	asp55	Anaplasma surface protein P55 (Asp55)	APH_0405	asp55	Anaplasma surface protein P55 (Asp55)	CRT38_01862		hypothetical protein	HGE1_01867		hypothetical protein	O997_02015		hypothetical protein	P029_02500		hypothetical protein	P030_03220		hypothetical protein	WSQ_01985		hypothetical protein	YYU_01975		hypothetical protein	YYY_02010		hypothetical protein
cluster_339	CORE	ANAPHAGO_00990	gltX2	Glutamate--tRNA ligase 2	APH_0408	gltX-2	glutamyl-tRNA synthetase	CRT38_01877	gltX	glutamyl-tRNA ligase	HGE1_01887	gltX	glutamyl-tRNA ligase	O997_02035		glutamyl-tRNA synthetase	P029_02520		glutamyl-tRNA synthetase	P030_03235		glutamyl-tRNA synthetase	WSQ_02005		glutamyl-tRNA synthetase	YYU_01995		glutamyl-tRNA synthetase	YYY_02030		glutamyl-tRNA synthetase
cluster_340	CORE	ANAPHAGO_00993	mutM	Formamidopyrimidine-DNA glycosylase	APH_0411	mutM	formamidopyrimidine-DNA glycosylase	CRT38_01882		formamidopyrimidine-DNA glycosylase	HGE1_01892		formamidopyrimidine-DNA glycosylase	O997_02045		formamidopyrimidine-DNA glycosylase	P029_02530		formamidopyrimidine-DNA glycosylase	P030_03245		formamidopyrimidine-DNA glycosylase	WSQ_02015		formamidopyrimidine-DNA glycosylase	YYU_02005		formamidopyrimidine-DNA glycosylase	YYY_02040		formamidopyrimidine-DNA glycosylase
cluster_344	CORE	ANAPHAGO_00249	pccB	Propionyl-CoA carboxylase, beta subunit	APH_0415	pccB	propionyl-CoA carboxylase, beta subunit	CRT38_01897		propionyl-CoA carboxylase, beta subunit	HGE1_01912		propionyl-CoA carboxylase, beta subunit	O997_02065		methylmalonyl-CoA carboxyltransferase	P029_02550		methylmalonyl-CoA carboxyltransferase	P030_03260		methylmalonyl-CoA carboxyltransferase	WSQ_02035		methylmalonyl-CoA carboxyltransferase	YYU_02025		methylmalonyl-CoA carboxyltransferase	YYY_02060		methylmalonyl-CoA carboxyltransferase
cluster_348	CORE	ANAPHAGO_00066	prfA	Peptide chain release factor 1	APH_0420	prfA	peptide chain release factor 1	CRT38_01912	prfA	peptide chain release factor 1	HGE1_01932	prfA	peptide chain release factor 1	O997_02080		peptide chain release factor 1	P029_02575		peptide chain release factor 1	P030_03275		peptide chain release factor 1	WSQ_02050	prfA	peptide chain release factor 1	YYU_02040	prfA	peptide chain release factor 1	YYY_02075	prfA	peptide chain release factor 1
cluster_349	CORE	ANAPHAGO_00067	engB	Probable GTP-binding protein EngB	APH_0421		putative GTP-binding protein EngB	CRT38_01917	engB	GTP-binding protein YsxC	HGE1_01937	engB	GTP-binding protein YsxC	O997_02090		GTP-binding protein	P029_02585		GTP-binding protein	P030_03280		GTP-binding protein	WSQ_02055		GTP-binding protein YsxC	YYU_02050		GTP-binding protein YsxC	YYY_02085		GTP-binding protein YsxC
cluster_35	CORE	ANAPHAGO_00698	maeB	NADP-dependent malic enzyme	APH_0042		malate dehydrogenase	CRT38_00185		bifunctional malic enzyme oxidoreductase/phosphotransacetylase	HGE1_00185		bifunctional malic enzyme oxidoreductase/phosphotransacetylase	O997_00195		malic enzyme	P029_00195		malic enzyme	P030_00190		malic enzyme	WSQ_00195		malic enzyme	YYU_00200		malic enzyme	YYY_00195		malic enzyme
cluster_350	CORE	ANAPHAGO_00068	argB	Acetylglutamate kinase	APH_0422	argB	acetylglutamate kinase	CRT38_01922		acetylglutamate kinase	HGE1_01942		acetylglutamate kinase	O997_02095		acetylglutamate kinase	P029_02590		acetylglutamate kinase	P030_03285		acetylglutamate kinase	WSQ_02060		acetylglutamate kinase	YYU_02055		acetylglutamate kinase	YYY_02090		acetylglutamate kinase
cluster_351	CORE	ANAPHAGO_00069	hemF	Coproporphyrinogen III oxidase, aerobic	APH_0423	hemF	coproporphyrinogen III oxidase, aerobic	CRT38_01927		coproporphyrinogen III oxidase	HGE1_01947		coproporphyrinogen III oxidase	O997_02100		coproporphyrinogen III oxidase	P029_02595		coproporphyrinogen III oxidase	P030_03290		coproporphyrinogen III oxidase	WSQ_02065		coproporphyrinogen III oxidase	YYU_02060		coproporphyrinogen III oxidase	YYY_02095		coproporphyrinogen III oxidase
cluster_353	CORE	ANAPHAGO_00076		Uncharacterized protein	APH_0426		hypothetical protein	CRT38_01937		hypothetical protein	HGE1_01957		hypothetical protein	O997_02110		hypothetical protein	P029_02605		hypothetical protein	P030_03300		hypothetical protein	WSQ_02075		hypothetical protein	YYU_02070		hypothetical protein	YYY_02105		hypothetical protein
cluster_354	CORE	ANAPHAGO_00077	serS	Serine--tRNA ligase	APH_0427	serS	seryl-tRNA synthetase	CRT38_01942		seryl-tRNA ligase	HGE1_01962		seryl-tRNA ligase	O997_02115		serine--tRNA ligase	P029_02610		serine--tRNA ligase	P030_03305		serine--tRNA ligase	WSQ_02080		seryl-tRNA synthetase	YYU_02075		seryl-tRNA synthetase	YYY_02110		seryl-tRNA synthetase
cluster_357	CORE	ANAPHAGO_00081	miaA	tRNA dimethylallyltransferase	APH_0431	miaA	tRNA delta(2)-isopentenylpyrophosphate transferase	CRT38_01967		tRNA delta(2)-isopentenylpyrophosphate transferase	HGE1_01982		tRNA delta(2)-isopentenylpyrophosphate transferase	O997_02140		tRNA dimethylallyltransferase	P029_02645		tRNA dimethylallyltransferase	P030_03320		tRNA dimethylallyltransferase	WSQ_02095		tRNA dimethylallyltransferase	YYU_02090		tRNA dimethylallyltransferase	YYY_02125		tRNA dimethylallyltransferase
cluster_358	CORE	ANAPHAGO_00082	GF2gp26	Putative uncharacterized protein GF2gp26	APH_0432		conserved hypothetical protein	CRT38_01972		hypothetical protein	HGE1_01987		hypothetical protein	O997_02145		hypothetical protein	P029_02650		hypothetical protein	P030_03325		hypothetical protein	WSQ_02100		hypothetical protein	YYU_02095		hypothetical protein	YYY_02130		hypothetical protein
cluster_36	CORE	ANAPHAGO_00697		Uncharacterized protein	APH_0043		conserved hypothetical protein	CRT38_00190		hypothetical protein	HGE1_00190		hypothetical protein	O997_00200		hypothetical protein	P029_00200		hypothetical protein	P030_00195		hypothetical protein	WSQ_00200		hypothetical protein	YYU_00205		hypothetical protein	YYY_00200		hypothetical protein
cluster_360	CORE	ANAPHAGO_00084	nuoF	NADH dehydrogenase I, F subunit	APH_0434	nuoF	NADH dehydrogenase I, F subunit	CRT38_01982		NADH dehydrogenase I subunit F	HGE1_01997		NADH dehydrogenase I subunit F	O997_02155		NADH dehydrogenase	P029_02660		NADH dehydrogenase	P030_03335		NADH dehydrogenase	WSQ_02110		NADH dehydrogenase	YYU_02105		NADH dehydrogenase	YYY_02140		NADH dehydrogenase
cluster_362	CORE	ANAPHAGO_00163	nuoJ	NADH dehydrogenase I, J subunit	APH_0435	nuoJ	NADH dehydrogenase I, J subunit	CRT38_01987		NADH dehydrogenase I, J subunit	HGE1_02007		NADH dehydrogenase I, J subunit	O997_02165		NADH dehydrogenase	P029_02670		NADH dehydrogenase	P030_03340		NADH dehydrogenase	WSQ_02125		NADH dehydrogenase subunit J	YYU_02120		NADH dehydrogenase subunit J	YYY_02155		NADH dehydrogenase subunit J
cluster_363	CORE	ANAPHAGO_00162	nuoK	NADH-quinone oxidoreductase subunit K	APH_0436	nuoK	NADH dehydrogenase I, K subunit	CRT38_01992		NADH dehydrogenase I, K subunit	HGE1_02012		NADH dehydrogenase I, K subunit	O997_02170		NADH-quinone oxidoreductase subunit K	P029_02675		NADH-quinone oxidoreductase subunit K	P030_03345		NADH-quinone oxidoreductase subunit K	WSQ_02130		NADH-quinone oxidoreductase	YYU_02125		NADH-quinone oxidoreductase	YYY_02160		NADH-quinone oxidoreductase
cluster_364	CORE	ANAPHAGO_00161	nuoL	NADH dehydrogenase I, L subunit	APH_0437	nuoL	NADH dehydrogenase I, L subunit	CRT38_01997		NADH dehydrogenase I, L subunit	HGE1_02017		NADH dehydrogenase I, L subunit	O997_02175		NADH:ubiquinone oxidoreductase subunit L	P029_02680		NADH:ubiquinone oxidoreductase subunit L	P030_03350		NADH:ubiquinone oxidoreductase subunit L	WSQ_02135		NADH:ubiquinone oxidoreductase subunit L	YYU_02130		NADH:ubiquinone oxidoreductase subunit L	YYY_02165		NADH:ubiquinone oxidoreductase subunit L
cluster_365	CORE	ANAPHAGO_00160	nuoM	NADH dehydrogenase I, M subunit	APH_0438	nuoM	NADH dehydrogenase I, M subunit	CRT38_02002		NADH dehydrogenase I, M subunit	HGE1_02022		NADH dehydrogenase I, M subunit	O997_02180		NADH dehydrogenase	P029_02685		NADH dehydrogenase	P030_03355		NADH dehydrogenase	WSQ_02140		NADH dehydrogenase subunit M	YYU_02135		NADH dehydrogenase subunit M	YYY_02170		NADH dehydrogenase subunit M
cluster_366	CORE	ANAPHAGO_00159	nuoN	NADH-quinone oxidoreductase subunit N	APH_0439	nuoN	NADH dehydrogenase I, N subunit	CRT38_02007		NADH dehydrogenase I, N subunit	HGE1_02027		NADH dehydrogenase I, N subunit	O997_02185		NADH-quinone oxidoreductase subunit N	P029_02690		NADH-quinone oxidoreductase subunit N	P030_03360		NADH-quinone oxidoreductase subunit N	WSQ_02145		NADH-quinone oxidoreductase subunit N	YYU_02140		NADH-quinone oxidoreductase subunit N	YYY_02175		NADH-quinone oxidoreductase subunit N
cluster_367	CORE	ANAPHAGO_00158	dxr	1-deoxy-D-xylulose 5-phosphate reductoisomerase	APH_0440	dxr	1-deoxy-D-xylulose 5-phosphate reductoisomerase	CRT38_02012		1-deoxy-D-xylulose 5-phosphate reductoisomerase	HGE1_02032		1-deoxy-D-xylulose 5-phosphate reductoisomerase	O997_02190		1-deoxy-D-xylulose 5-phosphate reductoisomerase	P029_02695		1-deoxy-D-xylulose 5-phosphate reductoisomerase	P030_03365		1-deoxy-D-xylulose 5-phosphate reductoisomerase	WSQ_02150		1-deoxy-D-xylulose 5-phosphate reductoisomerase	YYU_02145		1-deoxy-D-xylulose 5-phosphate reductoisomerase	YYY_02180		1-deoxy-D-xylulose 5-phosphate reductoisomerase
cluster_369	CORE	ANAPHAGO_00459	ispG	4-hydroxy-3-methylbut-2-en-1-yl diphosphate synthase	APH_0442	ispG	4-hydroxy-3-methylbut-2-en-1-yl diphosphate synthase	CRT38_02022	ispG	4-hydroxy-3-methylbut-2-en-1-yl diphosphate synthase	HGE1_02042	ispG	4-hydroxy-3-methylbut-2-en-1-yl diphosphate synthase	O997_02200		4-hydroxy-3-methylbut-2-en-1-yl diphosphate synthase	P029_02705		4-hydroxy-3-methylbut-2-en-1-yl diphosphate synthase	P030_03375		4-hydroxy-3-methylbut-2-en-1-yl diphosphate synthase	WSQ_02160	ispG	4-hydroxy-3-methylbut-2-en-1-yl diphosphate synthase	YYU_02155	ispG	4-hydroxy-3-methylbut-2-en-1-yl diphosphate synthase	YYY_02190	ispG	4-hydroxy-3-methylbut-2-en-1-yl diphosphate synthase
cluster_37	CORE	ANAPHAGO_00696	nuoN	NADH dehydrogenase I chain N (NuoN)	APH_0044		NADH-ubiquinone/plastoquinone oxidoreductase family protein	CRT38_00195		monovalent cation/H+ antiporter subunit D	HGE1_00195		monovalent cation/H+ antiporter subunit D	O997_00205		monovalent cation/H+ antiporter subunit D	P029_00205		monovalent cation/H+ antiporter subunit D	P030_00200		monovalent cation/H+ antiporter subunit D	WSQ_00205		cation:proton antiporter	YYU_00210		cation:proton antiporter	YYY_00205		cation:proton antiporter
cluster_371	CORE	ANAPHAGO_00457	acrD	Acriflavin resistance protein D	APH_0444		transporter, AcrB/AcrD/AcrF family	CRT38_02032		AcrB/AcrD/AcrF family transporter	HGE1_02052		AcrB/AcrD/AcrF family transporter	O997_02210		acriflavin resistance protein	P029_02715		acriflavin resistance protein	P030_03385		acriflavin resistance protein	WSQ_02170		acriflavin resistance protein	YYU_02165		acriflavin resistance protein	YYY_02200		acriflavin resistance protein
cluster_372	CORE	ANAPHAGO_00456	nusA	N utilization substance protein A	APH_0445	nusA	N utilization substance protein A	CRT38_02037	nusA	transcription elongation factor NusA	HGE1_02057	nusA	transcription elongation factor NusA	O997_02215		transcription elongation factor NusA	P029_02720		transcription elongation factor NusA	P030_03390		transcription elongation factor NusA	WSQ_02175		transcription elongation factor NusA	YYU_02170		transcription elongation factor NusA	YYY_02205		transcription elongation factor NusA
cluster_373	CORE	ANAPHAGO_00455	infB	Translation initiation factor IF-2	APH_0446	infB	translation initiation factor IF-2	CRT38_02042	infB	translation initiation factor IF-2	HGE1_02062	infB	translation initiation factor IF-2	O997_02220		translation initiation factor IF-2	P029_02725		translation initiation factor IF-2	P030_03395		translation initiation factor IF-2	WSQ_02180		translation initiation factor IF-2	YYU_02175		translation initiation factor IF-2	YYY_02210		translation initiation factor IF-2
cluster_374	CORE	ANAPHAGO_00454	rbfA	Ribosome-binding factor A	APH_0447	rbfA	ribosome-binding factor A	CRT38_02047		ribosome-binding factor A	HGE1_02067		ribosome-binding factor A	O997_02225		ribosome-binding factor A	P029_02730		ribosome-binding factor A	P030_03400		ribosome-binding factor A	WSQ_02185		ribosome-binding factor A	YYU_02180		ribosome-binding factor A	YYY_02215		ribosome-binding factor A
cluster_376	CORE	ANAPHAGO_00452	terC	Membrane protein TerC	APH_0449		integral membrane protein, TerC family	CRT38_02052		TerC family integral membrane protein	HGE1_02077		TerC family integral membrane protein	O997_02235		membrane protein	P029_02740		membrane protein	P030_03405		membrane protein	WSQ_02195		membrane protein	YYU_02190		membrane protein	YYY_02225		membrane protein
cluster_377	CORE	ANAPHAGO_00451	clpA	ATP-dependent Clp protease, ATP-binding subunit ClpA	APH_0450	clpA	ATP-dependent Clp protease, ATP-binding subunit ClpA	CRT38_02057		ATP-dependent Clp protease, ATP-binding subunit ClpA	HGE1_02082		ATP-dependent Clp protease, ATP-binding subunit ClpA	O997_02240	clpA	Clp protease ClpX	P029_02745	clpA	Clp protease ClpX	P030_03410	clpA	Clp protease ClpX	WSQ_02200	clpA	ATP-dependent Clp protease ATP-binding protein	YYU_02195	clpA	ATP-dependent Clp protease ATP-binding protein	YYY_02230	clpA	ATP-dependent Clp protease ATP-binding protein
cluster_378	CORE	ANAPHAGO_00450	typA	GTP-binding protein TypA	APH_0451	typA	GTP-binding protein TypA	CRT38_02062		GTP-binding protein TypA	HGE1_02087		GTP-binding protein TypA	O997_02245		GTP-binding protein TypA	P029_02750		GTP-binding protein TypA	P030_03415		GTP-binding protein TypA	WSQ_02205		GTP-binding protein TypA	YYU_02200		GTP-binding protein TypA	YYY_02235		GTP-binding protein TypA
cluster_379	CORE	ANAPHAGO_00448		HGE-14 protein	APH_0452		HGE-14 protein	CRT38_02067		HGE-14 protein	HGE1_02092		HGE-14 protein	O997_02250		hypothetical protein	P029_02755		hypothetical protein	P030_03420		hypothetical protein	WSQ_02210		hypothetical protein	YYU_02205		hypothetical protein	YYY_02240		hypothetical protein
cluster_383	CORE	ANAPHAGO_00244		HGE-14 protein	APH_0457		HGE-14 protein	CRT38_02087		HGE-14 protein	HGE1_02112		HGE-14 protein	O997_02275		hypothetical protein	P029_02785		hypothetical protein	P030_03445		hypothetical protein	WSQ_02240		hypothetical protein	YYU_02235		hypothetical protein	YYY_02270		hypothetical protein
cluster_39	CORE	ANAPHAGO_00694		Mce-related protein	APH_0045		mce-related protein	CRT38_00205		mce-related protein	HGE1_00205		mce-related protein	O997_00215		hypothetical protein	P029_00215		hypothetical protein	P030_00210		hypothetical protein	WSQ_00215		hypothetical protein	YYU_00220		hypothetical protein	YYY_00215		hypothetical protein
cluster_392	CORE	ANAPHAGO_00909	mcd	Malonyl-CoA decarboxylase	APH_0469		putative malonyl-CoA decarboxylase	CRT38_02132		putative malonyl-CoA decarboxylase	HGE1_02167		putative malonyl-CoA decarboxylase	O997_02320		Malonyl-CoA decarboxylase	P029_02840		Malonyl-CoA decarboxylase	P030_03495		Malonyl-CoA decarboxylase	WSQ_02290		malonyl-CoA decarboxylase	YYU_02295		malonyl-CoA decarboxylase	YYY_02325		malonyl-CoA decarboxylase
cluster_4	CORE	ANAPHAGO_00597	mkl	Ribonucleotide transport ATP-binding protein	APH_0004		ABC transporter, ATP-binding protein	CRT38_00020		ABC transporter, ATP-binding protein	HGE1_00020		ABC transporter, ATP-binding protein	O997_00020		ABC transporter	P029_00020		ABC transporter	P030_00020		ABC transporter	WSQ_00020		organic solvent ABC transporter ATP-binding protein	YYU_00020		organic solvent ABC transporter ATP-binding protein	YYY_00020		organic solvent ABC transporter ATP-binding protein
cluster_401	CORE	ANAPHAGO_00006	possible rbn	Putative tRNA processing ribonuclease BN	APH_0481		YihY family protein	CRT38_02182		YihY family protein	HGE1_02222		YihY family protein	O997_02385		ribonuclease	P029_02900		ribonuclease	P030_03545		ribonuclease	WSQ_02355		ribonuclease	YYU_02365		ribonuclease	YYY_02385		ribonuclease
cluster_402	CORE	ANAPHAGO_00007	bioA	Adenosylmethionine-8-amino-7-oxononanoate aminotransferase	APH_0482	bioA	adenosylmethionine-8-amino-7-oxononanoate aminotransferase	CRT38_02187		adenosylmethionine-8-amino-7-oxononanoate aminotransferase	HGE1_02227		adenosylmethionine-8-amino-7-oxononanoate aminotransferase	O997_02390		adenosylmethionine-8-amino-7-oxononanoate aminotransferase	P029_02905		adenosylmethionine-8-amino-7-oxononanoate aminotransferase	P030_03550		adenosylmethionine-8-amino-7-oxononanoate aminotransferase	WSQ_02360		adenosylmethionine-8-amino-7-oxononanoate aminotransferase	YYU_02370		adenosylmethionine-8-amino-7-oxononanoate aminotransferase	YYY_02390		adenosylmethionine-8-amino-7-oxononanoate aminotransferase
cluster_405	CORE	ANAPHAGO_00009		Uncharacterized protein	APH_0485		hypothetical protein	CRT38_02202		hypothetical protein	HGE1_02242		hypothetical protein	O997_02400		hypothetical protein	P029_02915		hypothetical protein	P030_03565		hypothetical protein	WSQ_02370		hypothetical protein	YYU_02385		hypothetical protein	YYY_02400		hypothetical protein
cluster_406	CORE	ANAPHAGO_00010		Uncharacterized protein	APH_0486		hypothetical protein	CRT38_02207		hypothetical protein	HGE1_02247		hypothetical protein	O997_02405		hypothetical protein	P029_02920		hypothetical protein	P030_03570		hypothetical protein	WSQ_02375		hypothetical protein	YYU_02390		hypothetical protein	YYY_02405		hypothetical protein
cluster_409	CORE	ANAPHAGO_00017	tal	Probable transaldolase	APH_0492		putative transaldolase	CRT38_02232		translaldolase	HGE1_02277		translaldolase	O997_02435		transaldolase	P029_02955		transaldolase	P030_03595		transaldolase	WSQ_02405		transaldolase	YYU_02410		transaldolase	YYY_02430		transaldolase
cluster_41	CORE	ANAPHAGO_00693	nrdR	Transcriptional repressor NrdR	APH_0047		ATP cone domain protein	CRT38_00215	nrdR	transcriptional regulator NrdR	HGE1_00215	nrdR	transcriptional regulator NrdR	O997_00225		NrdR family transcriptional regulator	P029_00225		NrdR family transcriptional regulator	P030_00220		NrdR family transcriptional regulator	WSQ_00225		NrdR family transcriptional regulator	YYU_00230		NrdR family transcriptional regulator	YYY_00225		NrdR family transcriptional regulator
cluster_410	CORE	ANAPHAGO_00018	atpC	ATP synthase F1, epsilon subunit	APH_0493	atpC	ATP synthase F1, epsilon subunit	CRT38_02237		ATP synthase F1, epsilon subunit	HGE1_02282		ATP synthase F1, epsilon subunit	O997_02440		ATP synthase subunit epsilon	P029_02960		ATP synthase subunit epsilon	P030_03600		ATP synthase subunit epsilon	WSQ_02410		hypothetical protein	YYU_02415		hypothetical protein	YYY_02435		hypothetical protein
cluster_412	CORE	ANAPHAGO_00021	mgtE	Magnesium transporter	APH_0496	mgtE	magnesium transporter	CRT38_02247		magnesium transporter	HGE1_02292		magnesium transporter	O997_02455		magnesium transporter	P029_02975		magnesium transporter	P030_03615		magnesium transporter	WSQ_02425		magnesium transporter	YYU_02430		magnesium transporter	YYY_02450		magnesium transporter
cluster_415	CORE	ANAPHAGO_00497	truA	tRNA pseudouridine synthase A	APH_0502	truA	tRNA pseudouridine synthase A	CRT38_02262	truA	tRNA pseudouridine synthase A	HGE1_02307	truA	tRNA pseudouridine synthase A	O997_02475		pseudouridine synthase	P029_03010		pseudouridine synthase	P030_03645		pseudouridine synthase	WSQ_02445		tRNA pseudouridine synthase A	YYU_02450		tRNA pseudouridine synthase A	YYY_02470		tRNA pseudouridine synthase A
cluster_416	CORE	ANAPHAGO_00498	pyrB	Aspartate carbamoyltransferase	APH_0503	pyrB	aspartate carbamoyltransferase	CRT38_02257	pyrB	aspartate carbamoyltransferase catalytic subunit	HGE1_02312	pyrB	aspartate carbamoyltransferase catalytic subunit	O997_02480		hypothetical protein	P029_03015		hypothetical protein	P030_03650		hypothetical protein	WSQ_02450		aspartate carbamoyltransferase	YYU_02455		aspartate carbamoyltransferase	YYY_02475		aspartate carbamoyltransferase
cluster_423	CORE	ANAPHAGO_00261		Smr domain protein	APH_0513		Smr domain protein	CRT38_02312		Smr domain-containing protein	HGE1_02347		Smr domain-containing protein	O997_02525		Smr domain-containing protein	P029_03060		Smr domain-containing protein	P030_03700		Smr domain-containing protein	WSQ_02485		hypothetical protein	YYU_02490		hypothetical protein	YYY_02510		hypothetical protein
cluster_424	CORE	ANAPHAGO_00260	rpoZ	DNA-directed RNA polymerase subunit omega	APH_0514	rpoZ	DNA-directed RNA polymerase, omega subunit	CRT38_02317	rpoZ	DNA-directed RNA polymerase subunit omega	HGE1_02352	rpoZ	DNA-directed RNA polymerase subunit omega	O997_02530		DNA-directed RNA polymerase subunit omega	P029_03065		DNA-directed RNA polymerase subunit omega	P030_03705		DNA-directed RNA polymerase subunit omega	WSQ_02490		DNA-directed RNA polymerase subunit omega	YYU_02495		DNA-directed RNA polymerase subunit omega	YYY_02515		DNA-directed RNA polymerase subunit omega
cluster_425	CORE	ANAPHAGO_00259	apxR	Expression regulator ApxR	APH_0515	apxR	expression regulator ApxR	CRT38_02322		hypothetical protein	HGE1_02357		hypothetical protein	O997_02535		hypothetical protein	P029_03070		hypothetical protein	P030_03710		hypothetical protein	WSQ_02495		hypothetical protein	YYU_02500		hypothetical protein	YYY_02520		hypothetical protein
cluster_427	CORE	ANAPHAGO_00257	nuoA	NADH-quinone oxidoreductase subunit A	APH_0519	nuoA	NADH dehydrogenase I, A subunit	CRT38_02332		NADH:ubiquinone oxidoreductase subunit A	HGE1_02367		NADH:ubiquinone oxidoreductase subunit A	O997_02545		hypothetical protein	P029_03085		hypothetical protein	P030_03720		hypothetical protein	WSQ_02505		NADH:ubiquinone oxidoreductase subunit A	YYU_02510		NADH:ubiquinone oxidoreductase subunit A	YYY_02530		NADH:ubiquinone oxidoreductase subunit A
cluster_432	CORE	ANAPHAGO_00264	ccmE	Cytochrome c-type biogenesis protein CcmE	APH_0526	ccmE	cytochrome c-type biogenesis protein CcmE	CRT38_02357		cytochrome c-type biogenesis protein CcmE	HGE1_02392		cytochrome c-type biogenesis protein CcmE	O997_02580		cytochrome C	P029_03125		cytochrome C	P030_03750		cytochrome C	WSQ_02535		cytochrome C	YYU_02540		cytochrome C	YYY_02560		cytochrome C
cluster_433	CORE	ANAPHAGO_00490	pyrF	Orotidine 5 -phosphate decarboxylase	APH_0527	pyrF	orotidine 5'-phosphate decarboxylase	CRT38_02367		orotidine 5'-phosphate decarboxylase	HGE1_02397		orotidine 5'-phosphate decarboxylase	O997_02590		orotidine 5'-phosphate decarboxylase	P029_03135		orotidine 5'-phosphate decarboxylase	P030_03760		orotidine 5'-phosphate decarboxylase	WSQ_02540		orotidine 5'-phosphate decarboxylase	YYU_02545		orotidine 5'-phosphate decarboxylase	YYY_02565		orotidine 5'-phosphate decarboxylase
cluster_434	CORE	ANAPHAGO_00491	tatD	Putative deoxyribonuclease TatD	APH_0528		hydrolase, TatD family	CRT38_02372		TatD family hydrolase	HGE1_02402		TatD family hydrolase	O997_02595		LuxR family transcriptional regulator	P029_03140		LuxR family transcriptional regulator	P030_03765		LuxR family transcriptional regulator	WSQ_02545		LuxR family transcriptional regulator	YYU_02550		LuxR family transcriptional regulator	YYY_02570		LuxR family transcriptional regulator
cluster_440	CORE	ANAPHAGO_00938	uvrA	Excinuclease ABC, A subunit	APH_0537	uvrA	excinuclease ABC, A subunit	CRT38_02417		excinuclease ABC subunit A	HGE1_02437		excinuclease ABC subunit A	O997_02640		excinuclease ABC subunit A	P029_03190		excinuclease ABC subunit A	P030_03810		excinuclease ABC subunit A	WSQ_02590		excinuclease ABC subunit A	YYU_02595		excinuclease ABC subunit A	YYY_02605		excinuclease ABC subunit A
cluster_441	CORE	ANAPHAGO_00939	nusB	N utilization substance protein B	APH_0538	nusB	N utilization substance protein B	CRT38_02422		N utilization substance protein B	HGE1_02442		N utilization substance protein B	O997_02645		nitrogen utilization protein B	P029_03195		nitrogen utilization protein B	P030_03815		nitrogen utilization protein B	WSQ_02595		hypothetical protein	YYU_02600		hypothetical protein	YYY_02610		hypothetical protein
cluster_442	CORE	ANAPHAGO_00940	ribH	6,7-dimethyl-8-ribityllumazine synthase	APH_0539	ribH	6,7-dimethyl-8-ribityllumazine synthase	CRT38_02427	ribH	6,7-dimethyl-8-ribityllumazine synthase	HGE1_02447	ribH	6,7-dimethyl-8-ribityllumazine synthase	O997_02650		6,7-dimethyl-8-ribityllumazine synthase	P029_03200		6,7-dimethyl-8-ribityllumazine synthase	P030_03820		6,7-dimethyl-8-ribityllumazine synthase	WSQ_02600		6,7-dimethyl-8-ribityllumazine synthase	YYU_02605		6,7-dimethyl-8-ribityllumazine synthase	YYY_02615		6,7-dimethyl-8-ribityllumazine synthase
cluster_445	CORE	ANAPHAGO_01055	psd	Phosphatidylserine decarboxylase proenzyme	APH_0544		putative phosphatidylserine decarboxylase	CRT38_02452		phosphatidylserine decarboxylase	HGE1_02477		phosphatidylserine decarboxylase	O997_02680		phosphatidylserine decarboxylase	P029_03230		phosphatidylserine decarboxylase	P030_03845		phosphatidylserine decarboxylase	WSQ_02625		phosphatidylserine decarboxylase	YYU_02630		phosphatidylserine decarboxylase	YYY_02640		phosphatidylserine decarboxylase
cluster_446	CORE	ANAPHAGO_01054		Heme/FAD-binding domain protein	APH_0545		heme/FAD-binding domain protein	CRT38_02457		heme/FAD-binding domain-containing protein	HGE1_02487		heme/FAD-binding domain-containing protein	O997_02685		glutamate synthase subunit beta	P029_03240		glutamate synthase subunit beta	P030_03850		glutamate synthase subunit beta	WSQ_02630		glutamate synthase	YYU_02635		glutamate synthase	YYY_02645		glutamate synthase
cluster_448	CORE	ANAPHAGO_00691	efp	Elongation factor P	APH_0547	efp	translation elongation factor P	CRT38_02467		elongation factor P	HGE1_02497		elongation factor P	O997_02700		elongation factor P	P029_03250		elongation factor P	P030_03860		elongation factor P	WSQ_02640		elongation factor P	YYU_02645		elongation factor P	YYY_02655		elongation factor P
cluster_449	CORE	ANAPHAGO_00690	suhB	Extragenic suppressor protein	APH_0548		putative inositol monophosphatase	CRT38_02472		putative inositol monophosphatase	HGE1_02502		putative inositol monophosphatase	O997_02705		extragenic suppressor protein suhB (suhB)	P029_03255		extragenic suppressor protein suhB (suhB)	P030_03865		extragenic suppressor protein suhB (suhB)	WSQ_02645		extragenic suppressor protein	YYU_02650		extragenic suppressor protein	YYY_02660		extragenic suppressor protein
cluster_45	CORE	ANAPHAGO_00089		UPF0434 protein APH_0052	APH_0052		conserved hypothetical protein	CRT38_00235		hypothetical protein	HGE1_00235		hypothetical protein	O997_00250		hypothetical protein	P029_00250		hypothetical protein	P030_00245		hypothetical protein	WSQ_00250		hypothetical protein	YYU_00255		hypothetical protein	YYY_00250		hypothetical protein
cluster_451	CORE	ANAPHAGO_00688	pleD	Response regulator/GGDEF domain protein PleD	APH_0551	pleD	Response regulator/GGDEF domain protein PleD	CRT38_02482	pleD	response regulator PleD	HGE1_02512	pleD	response regulator PleD	O997_02720		response regulator PleD	P029_03275		response regulator PleD	P030_03880		response regulator PleD	WSQ_02655		response regulator PleD	YYU_02660		response regulator PleD	YYY_02670		response regulator PleD
cluster_452	CORE	ANAPHAGO_00687	tatB	Sec-independent protein translocase protein TatB	APH_0552		putative twin-arginine translocation protein TatB	CRT38_02487		putative twin-arginine translocation protein TatB	HGE1_02517		putative twin-arginine translocation protein TatB	O997_02725		hypothetical protein	P029_03280		hypothetical protein	P030_03885		hypothetical protein	WSQ_02660		hypothetical protein	YYU_02665		hypothetical protein	YYY_02675		hypothetical protein
cluster_453	CORE	ANAPHAGO_00686	gdh	NAD-glutamate dehydrogenase	APH_0553		NAD-glutamate dehydrogenase family protein	CRT38_02492		NAD-glutamate dehydrogenase family protein	HGE1_02522		NAD-glutamate dehydrogenase family protein	O997_02730		NAD-glutamate dehydrogenase	P029_03285		NAD-glutamate dehydrogenase	P030_03890		NAD-glutamate dehydrogenase	WSQ_02665		NAD-glutamate dehydrogenase	YYU_02670		NAD-glutamate dehydrogenase	YYY_02680		NAD-glutamate dehydrogenase
cluster_455	CORE	ANAPHAGO_00684	cysS	Cysteine--tRNA ligase	APH_0555	cysS	cysteinyl-tRNA synthetase	CRT38_02507	cysS	cysteinyl-tRNA ligase	HGE1_02537	cysS	cysteinyl-tRNA ligase	O997_02745		cysteinyl-tRNA synthetase	P029_03295		cysteinyl-tRNA synthetase	P030_03905		cysteinyl-tRNA synthetase	WSQ_02680		cysteinyl-tRNA synthetase	YYU_02685		cysteinyl-tRNA synthetase	YYY_02695		cysteinyl-tRNA synthetase
cluster_456	CORE	ANAPHAGO_00682	nrdB	Ribonucleoside-diphosphate reductase subunit beta	APH_0560	nrdB	ribonucleoside-diphosphate reductase, beta subunit	CRT38_02522	nrdF	ribonucleotide-diphosphate reductase subunit beta	HGE1_02542	nrdF	ribonucleotide-diphosphate reductase subunit beta	O997_02760		ribonucleotide-diphosphate reductase subunit beta	P029_03310		ribonucleotide-diphosphate reductase subunit beta	P030_03920		ribonucleotide-diphosphate reductase subunit beta	WSQ_02695		ribonucleotide-diphosphate reductase subunit beta	YYU_02695		ribonucleotide-diphosphate reductase subunit beta	YYY_02705		ribonucleotide-diphosphate reductase subunit beta
cluster_457	CORE	ANAPHAGO_00681		Putative thiol-disulfide oxidoreductase	APH_0561		putative thiol-disulfide oxidoreductase	CRT38_02527		putative thiol-disulfide oxidoreductase	HGE1_02547		putative thiol-disulfide oxidoreductase	O997_02765		sulfide reductase	P029_03315		sulfide reductase	P030_03925		sulfide reductase	WSQ_02700		hypothetical protein	YYU_02700		hypothetical protein	YYY_02710		hypothetical protein
cluster_459	CORE	ANAPHAGO_00678		Uncharacterized protein	APH_0565		conserved hypothetical protein	CRT38_02547		hypothetical protein	HGE1_02557		hypothetical protein	O997_02775		hypothetical protein	P029_03325		hypothetical protein	P030_03940		hypothetical protein	WSQ_02710		hypothetical protein	YYU_02710		hypothetical protein	YYY_02720		hypothetical protein
cluster_465	CORE	ANAPHAGO_00954	dnaG	DNA primase	APH_0571	dnaG	DNA primase	CRT38_02562		DNA primase	HGE1_02587		DNA primase	O997_02800		DNA primase	P029_03350		DNA primase	P030_03960		DNA primase	WSQ_02735		DNA primase	YYU_02740		DNA primase	YYY_02745		DNA primase
cluster_467	CORE	ANAPHAGO_00361	ispE	4-diphosphocytidyl-2-C-methyl-D-erythritol kinase	APH_0574	ispE	4-diphosphocytidyl-2C-methyl-D-erythritol kinase	CRT38_02572		4-diphosphocytidyl-2-C-methyl-D-erythritol kinase	HGE1_02602		4-diphosphocytidyl-2-C-methyl-D-erythritol kinase	O997_02810		4-diphosphocytidyl-2C-methyl-D-erythritol kinase	P029_03365		4-diphosphocytidyl-2C-methyl-D-erythritol kinase	P030_03970		4-diphosphocytidyl-2C-methyl-D-erythritol kinase	WSQ_02750		4-diphosphocytidyl-2C-methyl-D-erythritol kinase	YYU_02755		4-diphosphocytidyl-2C-methyl-D-erythritol kinase	YYY_02760		4-diphosphocytidyl-2C-methyl-D-erythritol kinase
cluster_468	CORE	ANAPHAGO_00362	nifR3	tRNA-dihydrouridine synthase	APH_0575		putative tRNA-dihydrouridine synthase	CRT38_02577		tRNA-dihydrouridine synthase	HGE1_02607		tRNA-dihydrouridine synthase	O997_02815		tRNA-dihydrouridine synthase	P029_03370		tRNA-dihydrouridine synthase	P030_03975		tRNA-dihydrouridine synthase	WSQ_02755		tRNA-dihydrouridine synthase	YYU_02760		tRNA-dihydrouridine synthase	YYY_02765		tRNA-dihydrouridine synthase
cluster_469	CORE	ANAPHAGO_00363	rpoD	RNA polymerase sigma factor	APH_0576	rpoD	RNA polymerase sigma factor RpoD	CRT38_02582		RNA polymerase sigma factor RpoD	HGE1_02612		RNA polymerase sigma factor RpoD	O997_02820		RNA polymerase sigma factor	P029_03375		RNA polymerase sigma factor	P030_03980		RNA polymerase sigma factor	WSQ_02760		RNA polymerase sigma factor	YYU_02765		RNA polymerase sigma factor	YYY_02770		RNA polymerase sigma factor
cluster_47	CORE	ANAPHAGO_00616	rpsP	30S ribosomal protein S16	APH_0054	rpsP	ribosomal protein S16	CRT38_00245	rpsP	30S ribosomal protein S16	HGE1_00245	rpsP	30S ribosomal protein S16	O997_00260		30S ribosomal protein S16	P029_00260		30S ribosomal protein S16	P030_00255		30S ribosomal protein S16	WSQ_00260		30S ribosomal protein S16	YYU_00265		30S ribosomal protein S16	YYY_00260		30S ribosomal protein S16
cluster_471	CORE	ANAPHAGO_00155	cckA	Sensor histidine kinase/response regulator CckA	APH_0582	cckA	Sensor histidine kinase/response regulator CckA	CRT38_02607		sensor histidine kinase/response regulator	HGE1_02632		sensor histidine kinase/response regulator	O997_02835		histidine kinase	P029_03395		histidine kinase	P030_04000		histidine kinase	WSQ_02780		histidine kinase	YYU_02790		histidine kinase	YYY_02790		histidine kinase
cluster_472	CORE	ANAPHAGO_00154	probable mdmC	Putative O-methyltransferase	APH_0584		O-methyltransferase family protein	CRT38_02612		O-methyltransferase family protein	HGE1_02637		O-methyltransferase family protein	O997_02840		methyltransferase	P029_03400		methyltransferase	P030_04010		methyltransferase	WSQ_02785		O-methyltransferase	YYU_02795		O-methyltransferase	YYY_02795		O-methyltransferase
cluster_476	CORE	ANAPHAGO_01093	topA	DNA topoisomerase	APH_0597	topA	DNA topoisomerase I	CRT38_02657		DNA topoisomerase I	HGE1_02657		DNA topoisomerase I	O997_02885		DNA topoisomerase I	P029_03465		DNA topoisomerase I	P030_04055		DNA topoisomerase I	WSQ_02835		DNA topoisomerase I	YYU_02845		DNA topoisomerase I	YYY_02845		DNA topoisomerase I
cluster_479	CORE	ANAPHAGO_00538		Uncharacterized protein	APH_0591		hypothetical protein	CRT38_02642		hypothetical protein	HGE1_02677		hypothetical protein	O997_02870		hypothetical protein	P029_03440		hypothetical protein	P030_04035		hypothetical protein	WSQ_02810		hypothetical protein	YYU_02820		hypothetical protein	YYY_02820		hypothetical protein
cluster_48	CORE	ANAPHAGO_00614	ptr1	Putative pteridine reductase 1	APH_0056		oxidoreductase, short chain dehydrogenase/reductase family	CRT38_00255		short chain dehydrogenase/reductase family oxidoreductase	HGE1_00255		short chain dehydrogenase/reductase family oxidoreductase	O997_00270		pteridine reductase	P029_00270		pteridine reductase	P030_00270		pteridine reductase	WSQ_00270		pteridine reductase 1	YYU_00280		pteridine reductase 1	YYY_00275		pteridine reductase 1
cluster_480	CORE	ANAPHAGO_00540		YjeF family protein	APH_0588		YjeF family protein	CRT38_02632		YjeF family protein	HGE1_02682		YjeF family protein	O997_02860		hypothetical protein	P029_03420		hypothetical protein	P030_04030		hypothetical protein	WSQ_02805		hypothetical protein	YYU_02815		hypothetical protein	YYY_02815		hypothetical protein
cluster_483	CORE	ANAPHAGO_00391	smpA	Small protein A, tmRNA-binding	APH_0601		conserved hypothetical protein	CRT38_02672		hypothetical protein	HGE1_02697		hypothetical protein	O997_02905		hypothetical protein	P029_03500		hypothetical protein	P030_04075		hypothetical protein	WSQ_02860		hypothetical protein	YYU_02865		hypothetical protein	YYY_02865		hypothetical protein
cluster_485	CORE	ANAPHAGO_00389	ubiG	3-demethylubiquinone-9 3-methyltransferase	APH_0606	ubiG	3-demethylubiquinone-9 3-methyltransferase	CRT38_02682		bifunctional 3-demethylubiquinone-9 3-methyltransferase/ 2-octaprenyl-6-hydroxy phenol methylase	HGE1_02707		bifunctional 3-demethylubiquinone-9 3-methyltransferase/ 2-octaprenyl-6-hydroxy phenol methylase	O997_02925		3-demethylubiquinone-9 3-methyltransferase	P029_03515		3-demethylubiquinone-9 3-methyltransferase	P030_04085		3-demethylubiquinone-9 3-methyltransferase	WSQ_02875		3-demethylubiquinone-9 3-methyltransferase	YYU_02880		3-demethylubiquinone-9 3-methyltransferase	YYY_02880		3-demethylubiquinone-9 3-methyltransferase
cluster_486	CORE	ANAPHAGO_00388	lysS	Lysine--tRNA ligase	APH_0607	lysS	lysyl-tRNA synthetase	CRT38_02687	lysK	lysyl-tRNA ligase	HGE1_02712	lysK	lysyl-tRNA ligase	O997_02930		lysyl-tRNA synthetase	P029_03520		lysyl-tRNA synthetase	P030_04090		lysyl-tRNA synthetase	WSQ_02880	lysK	lysyl-tRNA synthetase	YYU_02885	lysK	lysyl-tRNA synthetase	YYY_02885	lysK	lysyl-tRNA synthetase
cluster_488	CORE	ANAPHAGO_00385		Glycoprotease family protein	APH_0610		glycoprotease family protein	CRT38_02697		glycoprotease family protein	HGE1_02722		glycoprotease family protein	O997_02950		glycoprotease	P029_03540		glycoprotease	P030_04110		glycoprotease	WSQ_02900		hypothetical protein	YYU_02905		hypothetical protein	YYY_02905		hypothetical protein
cluster_490	CORE	ANAPHAGO_00960		Putative membrane protein	APH_0612		putative membrane protein	CRT38_02707		hypothetical protein	HGE1_02732		hypothetical protein	O997_02960		symporter	P029_03550		symporter	P030_04120		symporter	WSQ_02910		symporter	YYU_02915		symporter	YYY_02915		symporter
cluster_495	CORE	ANAPHAGO_00440	rsmA	Ribosomal RNA small subunit methyltransferase A	APH_0622	ksgA	dimethyladenosine transferase	CRT38_02732	ksgA	16S ribosomal RNA methyltransferase KsgA/Dim1 family protein	HGE1_02757	ksgA	16S ribosomal RNA methyltransferase KsgA/Dim1 family protein	O997_02995		16S rRNA methyltransferase	P029_03585		16S rRNA methyltransferase	P030_04175		16S rRNA methyltransferase	WSQ_02950		16S rRNA methyltransferase	YYU_02955		16S rRNA methyltransferase	YYY_02960		16S rRNA methyltransferase
cluster_496	CORE	ANAPHAGO_00438	tpiA	Triosephosphate isomerase	APH_0624	tpiA	triosephosphate isomerase	CRT38_02737		triosephosphate isomerase	HGE1_02762		triosephosphate isomerase	O997_03005		triosephosphate isomerase	P029_03595		triosephosphate isomerase	P030_04185		triosephosphate isomerase	WSQ_02960		triosephosphate isomerase	YYU_02965		triosephosphate isomerase	YYY_02970		triosephosphate isomerase
cluster_498	CORE	ANAPHAGO_00436	gcp	Probable tRNA threonylcarbamoyladenosine biosynthesis protein Gcp	APH_0626		putative metalloendopeptidase, glycoprotease family	CRT38_02747		UGMP family protein	HGE1_02772		UGMP family protein	O997_03015		O-sialoglycoprotein endopeptidase	P029_03605		O-sialoglycoprotein endopeptidase	P030_04195		O-sialoglycoprotein endopeptidase	WSQ_02970		protein kinase	YYU_02975		protein kinase	YYY_02980		protein kinase
cluster_500	CORE	ANAPHAGO_00435	folB	Dihydroneopterin aldolase	APH_0628	folB	dihydroneopterin aldolase	CRT38_02757		dihydroneopterin aldolase	HGE1_02782		dihydroneopterin aldolase	O997_03025		hypothetical protein	P029_03615		hypothetical protein	P030_04205		hypothetical protein	WSQ_02980		hypothetical protein	YYU_02985		hypothetical protein	YYY_02990		hypothetical protein
cluster_501	CORE	ANAPHAGO_00434	mdh	Malate dehydrogenase	APH_0629	mdh	malate dehydrogenase, NAD-dependent	CRT38_02762		malate dehydrogenase	HGE1_02787		malate dehydrogenase	O997_03030		malate dehydrogenase	P029_03620		malate dehydrogenase	P030_04210		malate dehydrogenase	WSQ_02985		malate dehydrogenase	YYU_02990		malate dehydrogenase	YYY_02995		malate dehydrogenase
cluster_503	CORE	ANAPHAGO_00430		Uncharacterized protein	APH_0633		hypothetical protein	CRT38_02782		hypothetical protein	HGE1_02802		hypothetical protein	O997_03050		hypothetical protein	P029_03640		hypothetical protein	P030_04230		hypothetical protein	WSQ_03005		hypothetical protein	YYU_03005		hypothetical protein	YYY_03015		hypothetical protein
cluster_504	CORE	ANAPHAGO_00429		Uncharacterized protein	APH_0634		phage conserved hypothetical protein, phiE125 gp8 family	CRT38_02787		hypothetical protein	HGE1_02807		hypothetical protein	O997_03055		hypothetical protein	P029_03645		hypothetical protein	P030_04235		hypothetical protein	WSQ_03010		hypothetical protein	YYU_03010		hypothetical protein	YYY_03020		hypothetical protein
cluster_505	CORE	ANAPHAGO_00428		Uncharacterized protein	APH_0635		hypothetical protein	CRT38_02792		hypothetical protein	HGE1_02812		hypothetical protein	O997_03060		hypothetical protein	P029_03650		hypothetical protein	P030_04240		hypothetical protein	WSQ_03015		hypothetical protein	YYU_03015		hypothetical protein	YYY_03025		hypothetical protein
cluster_509	CORE	ANAPHAGO_00380		Uncharacterized protein	APH_0643		hypothetical protein	CRT38_02817		hypothetical protein	HGE1_02842		hypothetical protein	O997_03100		hypothetical protein	P029_03685		hypothetical protein	P030_04270		hypothetical protein	WSQ_03060		hypothetical protein	YYU_03060		hypothetical protein	YYY_03065		hypothetical protein
cluster_51	CORE	ANAPHAGO_00136	pheS	Phenylalanine--tRNA ligase alpha subunit	APH_0059	pheS	phenylalanyl-tRNA synthetase, alpha subunit	CRT38_00270	pheS	phenylalanyl-tRNA ligase subunit alpha	HGE1_00270	pheS	phenylalanyl-tRNA ligase subunit alpha	O997_00285		phenylalanyl-tRNA synthetase subunit alpha	P029_00280		phenylalanyl-tRNA synthetase subunit alpha	P030_00280		phenylalanyl-tRNA synthetase subunit alpha	WSQ_00285		phenylalanyl-tRNA synthetase subunit alpha	YYU_00295		phenylalanyl-tRNA synthetase subunit alpha	YYY_00290		phenylalanyl-tRNA synthetase subunit alpha
cluster_510	CORE	ANAPHAGO_00317	acpS	Holo-[acyl-carrier-protein] synthase	APH_0646	acpS	holo-(acyl-carrier-protein) synthase	CRT38_02832	acpS	4'-phosphopantetheinyl transferase	HGE1_02857	acpS	4'-phosphopantetheinyl transferase	O997_03115	acpS	4'-phosphopantetheinyl transferase	P029_03700	acpS	4'-phosphopantetheinyl transferase	P030_04285	acpS	4'-phosphopantetheinyl transferase	WSQ_03070	acpS	4'-phosphopantetheinyl transferase	YYU_03070	acpS	4'-phosphopantetheinyl transferase	YYY_03075	acpS	4'-phosphopantetheinyl transferase
cluster_511	CORE	ANAPHAGO_00316	proS	Proline--tRNA ligase	APH_0647	proS	prolyl-tRNA synthetase	CRT38_02837		prolyl-tRNA ligase	HGE1_02862		prolyl-tRNA ligase	O997_03120		proline--tRNA ligase	P029_03705		proline--tRNA ligase	P030_04290		proline--tRNA ligase	WSQ_03075		prolyl-tRNA synthetase	YYU_03075		prolyl-tRNA synthetase	YYY_03080		prolyl-tRNA synthetase
cluster_512	CORE	ANAPHAGO_00315		Uncharacterized protein	APH_0648		conserved hypothetical protein	CRT38_02842		hypothetical protein	HGE1_02867		hypothetical protein	O997_03125		glutamine amidotransferase	P029_03710		glutamine amidotransferase	P030_04295		glutamine amidotransferase	WSQ_03080		glutamine amidotransferase	YYU_03080		glutamine amidotransferase	YYY_03085		glutamine amidotransferase
cluster_516	CORE	ANAPHAGO_00545	trxB	Thioredoxin reductase	APH_0658	trxB	thioredoxin-disulfide reductase	CRT38_02867		thioredoxin reductase	HGE1_02902		thioredoxin reductase	O997_03160		thioredoxin reductase	P029_03745		thioredoxin reductase	P030_04330		thioredoxin reductase	WSQ_03120		thioredoxin reductase	YYU_03130		thioredoxin reductase	YYY_03125		thioredoxin reductase
cluster_518	CORE	ANAPHAGO_00547	aspC	Aspartate aminotransferase	APH_0660	aspC	aspartate aminotransferase	CRT38_02877		aspartate aminotransferase	HGE1_02912		aspartate aminotransferase	O997_03170		aspartate aminotransferase	P029_03755		aspartate aminotransferase	P030_04340		aspartate aminotransferase	WSQ_03130		aspartate aminotransferase	YYU_03140		aspartate aminotransferase	YYY_03135		aspartate aminotransferase
cluster_519	CORE	ANAPHAGO_00549	p44-70	P44-70 outer membrane protein	APH_0662	p44-70	P44-70 outer membrane protein	CRT38_02882		msp2_1 outer membrane protein	HGE1_02917		msp2_1 outer membrane protein	O997_03175		P44-1 outer membrane protein	P029_03760		P44-1 outer membrane protein	P030_04345		P44-1 outer membrane protein	WSQ_03135		hypothetical protein	YYU_03145		hypothetical protein	YYY_03140		hypothetical protein
cluster_52	CORE	ANAPHAGO_00135	rplT	50S ribosomal protein L20	APH_0060	rplT	ribosomal protein L20	CRT38_00275	rplT	50S ribosomal protein L20	HGE1_00275	rplT	50S ribosomal protein L20	O997_00290	rplT	50S ribosomal protein L20	P029_00285	rplT	50S ribosomal protein L20	P030_00285	rplT	50S ribosomal protein L20	WSQ_00290	rplT	50S ribosomal protein L20	YYU_00300	rplT	50S ribosomal protein L20	YYY_00295	rplT	50S ribosomal protein L20
cluster_521	CORE	ANAPHAGO_00551	p44-72	P44-72 outer membrane protein	APH_0664	p44-72	P44-72 outer membrane protein	CRT38_02892		msp2_3 outer membrane protein	HGE1_02927		msp2_3 outer membrane protein	O997_03185		P44-1 outer membrane protein	P029_03770		P44-1 outer membrane protein	P030_04355		P44-1 outer membrane protein	WSQ_03145		p44 outer membrane protein	YYU_03155		p44 outer membrane protein	YYY_03150		p44 outer membrane protein
cluster_522	CORE	ANAPHAGO_00553	fabG	3-oxoacyl-(Acyl-carrier-protein) reductase	APH_0668	fabG	3-oxoacyl-(acyl-carrier-protein) reductase	CRT38_02902		3-oxoacyl-(acyl-carrier-protein) reductase	HGE1_02937		3-oxoacyl-(acyl-carrier-protein) reductase	O997_03200		3-oxoacyl-ACP synthase	P029_03790		3-oxoacyl-ACP synthase	P030_04370		3-oxoacyl-ACP synthase	WSQ_03160		3-oxoacyl-ACP synthase	YYU_03170		3-oxoacyl-ACP synthase	YYY_03165		3-oxoacyl-ACP synthase
cluster_523	CORE	ANAPHAGO_00555	putA	Proline dehydrogenase/delta-1-pyrroline-5-carboxylate dehydrogenase	APH_0669	putA	proline dehydrogenase/delta-1-pyrroline-5-carboxylate dehydrogenase	CRT38_02907		bifunctional proline dehydrogenase/pyrroline-5-carboxylate dehydrogenase	HGE1_02942		bifunctional proline dehydrogenase/pyrroline-5-carboxylate dehydrogenase	O997_03205		integrase	P029_03795		integrase	P030_04375		integrase	WSQ_03165		pyrroline-5-carboxylate dehydrogenase	YYU_03175		pyrroline-5-carboxylate dehydrogenase	YYY_03170		pyrroline-5-carboxylate dehydrogenase
cluster_525	CORE	ANAPHAGO_00556		Uncharacterized protein	APH_0671		conserved hypothetical protein	CRT38_02917		alpha/beta hydrolase	HGE1_02952		alpha/beta hydrolase	O997_03215		alpha/beta hydrolase	P029_03805		alpha/beta hydrolase	P030_04385		alpha/beta hydrolase	WSQ_03175		alpha/beta hydrolase	YYU_03185		alpha/beta hydrolase	YYY_03180		alpha/beta hydrolase
cluster_527	CORE	ANAPHAGO_00558	iscS	Cysteine desulfurase	APH_0674	iscS	cysteine desulfurase	CRT38_02927		cysteine desulfurase	HGE1_02962		cysteine desulfurase	O997_03230		cysteine desulfurase	P029_03815		cysteine desulfurase	P030_04400		cysteine desulfurase	WSQ_03190		cysteine desulfurase	YYU_03195		cysteine desulfurase	YYY_03190		cysteine desulfurase
cluster_528	CORE	ANAPHAGO_00559	iscU	FeS cluster assembly scaffold IscU	APH_0675	iscU	FeS cluster assembly scaffold IscU	CRT38_02932		scaffold protein	HGE1_02967		scaffold protein	O997_03235		scaffolding protein	P029_03820		scaffolding protein	P030_04405		scaffolding protein	WSQ_03195		FeS cluster assembly scaffold IscU	YYU_03200		FeS cluster assembly scaffold IscU	YYY_03195		FeS cluster assembly scaffold IscU
cluster_53	CORE	ANAPHAGO_00134	rpmI	50S ribosomal protein L35	APH_0061	rpmI	ribosomal protein L35	CRT38_00280	rpmI	50S ribosomal protein L35	HGE1_00280	rpmI	50S ribosomal protein L35	O997_00295		50S ribosomal protein L35	P029_00290		50S ribosomal protein L35	P030_00290		50S ribosomal protein L35	WSQ_00295		50S ribosomal protein L35	YYU_00305		50S ribosomal protein L35	YYY_00300		50S ribosomal protein L35
cluster_530	CORE	ANAPHAGO_00561	hscB	Co-chaperone protein hscB	APH_0677	hscB	co-chaperone protein hscB	CRT38_02942		co-chaperone protein hscB	HGE1_02977		co-chaperone protein hscB	O997_03245		molecular chaperone DnaJ	P029_03830		molecular chaperone DnaJ	P030_04415		molecular chaperone DnaJ	WSQ_03205		hypothetical protein	YYU_03210		hypothetical protein	YYY_03205		hypothetical protein
cluster_531	CORE	ANAPHAGO_00562	hscA	Chaperone protein HscA	APH_0678	hscA	chaperone protein HscA	CRT38_02947		chaperone protein HscA	HGE1_02982		chaperone protein HscA	O997_03250		molecular chaperone HscA	P029_03835		molecular chaperone HscA	P030_04420		molecular chaperone HscA	WSQ_03210		molecular chaperone HscA	YYU_03215		molecular chaperone HscA	YYY_03210		molecular chaperone HscA
cluster_532	CORE	ANAPHAGO_00563	fdxB	Ferredoxin, 2FE-2S	APH_0679		iron-sulfur cluster-binding protein	CRT38_02952		iron-sulfur cluster-binding protein	HGE1_02987		iron-sulfur cluster-binding protein	O997_03255		2Fe-2S ferredoxin	P029_03840		2Fe-2S ferredoxin	P030_04425		2Fe-2S ferredoxin	WSQ_03215		2Fe-2S ferredoxin	YYU_03220		2Fe-2S ferredoxin	YYY_03215		2Fe-2S ferredoxin
cluster_535	CORE	ANAPHAGO_00567			APH_0683		conserved hypothetical protein	CRT38_02962		hypothetical protein	HGE1_03002		hypothetical protein	O997_03270		hypothetical protein	P029_03855		hypothetical protein	P030_04440		hypothetical protein	WSQ_03235		hypothetical protein	YYU_03240		hypothetical protein	YYY_03230		hypothetical protein
cluster_536	CORE	ANAPHAGO_00101	ccmH	Cytochrome c-type biogenesis protein CcmH	APH_0687		cytochrome c biogenesis family protein	CRT38_02977		cytochrome c biogenesis family protein	HGE1_03017		cytochrome c biogenesis family protein	O997_03290		cytochrome C biogenesis protein cycl	P029_03870		cytochrome C biogenesis protein cycl	P030_04455		cytochrome C biogenesis protein cycl	WSQ_03250		hypothetical protein	YYU_03255		hypothetical protein	YYY_03245		hypothetical protein
cluster_541	CORE	ANAPHAGO_00098	ygfA	5-formyltetrahydrofolate cyclo-ligase	APH_0693		5-formyltetrahydrofolate cyclo-ligase family protein	CRT38_03012		5-formyltetrahydrofolate cyclo-ligase	HGE1_03047		5-formyltetrahydrofolate cyclo-ligase	O997_03315		5-formyltetrahydrofolate cyclo-ligase	P029_03895		5-formyltetrahydrofolate cyclo-ligase	P030_04495		5-formyltetrahydrofolate cyclo-ligase	WSQ_03285		5-formyltetrahydrofolate cyclo-ligase	YYU_03290		5-formyltetrahydrofolate cyclo-ligase	YYY_03275		5-formyltetrahydrofolate cyclo-ligase
cluster_542	CORE	ANAPHAGO_00097	obg	GTPase obg	APH_0694		GTP-binding protein, GTP1/Obg family	CRT38_03017	obgE	GTPase CgtA	HGE1_03052	obgE	GTPase CgtA	O997_03320		GTPase CgtA	P029_03900		GTPase CgtA	P030_04500		GTPase CgtA	WSQ_03290		GTPase CgtA	YYU_03295		GTPase CgtA	YYY_03280		GTPase CgtA
cluster_543	CORE	ANAPHAGO_00096	eno	Enolase	APH_0695	eno	enolase	CRT38_03022	eno	enolase	HGE1_03057	eno	enolase	O997_03325	eno	enolase	P029_03905	eno	enolase	P030_04505	eno	enolase	WSQ_03295	eno	enolase	YYU_03300	eno	enolase	YYY_03285	eno	enolase
cluster_545	CORE	ANAPHAGO_00568	rplU	50S ribosomal protein L21	APH_0697	rplU	ribosomal protein L21	CRT38_03032	rplU	50S ribosomal protein L21	HGE1_03067	rplU	50S ribosomal protein L21	O997_03335		50S ribosomal protein L21	P029_03910		50S ribosomal protein L21	P030_04515		50S ribosomal protein L21	WSQ_03305		50S ribosomal protein L21	YYU_03310		50S ribosomal protein L21	YYY_03295		50S ribosomal protein L21
cluster_546	CORE	ANAPHAGO_00569	rpmA	50S ribosomal protein L27	APH_0698	rpmA	ribosomal protein L27	CRT38_03037	rpmA	50S ribosomal protein L27	HGE1_03072	rpmA	50S ribosomal protein L27	O997_03340		50S ribosomal protein L27	P029_03915		50S ribosomal protein L27	P030_04520		50S ribosomal protein L27	WSQ_03310		50S ribosomal protein L27	YYU_03315		50S ribosomal protein L27	YYY_03300		50S ribosomal protein L27
cluster_5462	CORE	ANAPHAGO_00888		Uncharacterized protein	APH_1137		hypothetical protein	CRT38_05012		hypothetical protein	HGE1_04912		hypothetical protein	O997_05300		hypothetical protein	P029_06665		hypothetical protein	P030_06520		hypothetical protein	WSQ_05300		hypothetical protein	YYU_05245		hypothetical protein	YYY_05310		hypothetical protein
cluster_547	CORE	ANAPHAGO_00572	argS	Arginyl-tRNA synthetase	APH_0700	argS	arginyl-tRNA synthetase	CRT38_03042	argS	arginyl-tRNA ligase	HGE1_03077	argS	arginyl-tRNA ligase	O997_03350		arginyl-tRNA synthetase	P029_03925		arginyl-tRNA synthetase	P030_04535		arginyl-tRNA synthetase	WSQ_03320		arginyl-tRNA synthetase	YYU_03325		arginyl-tRNA synthetase	YYY_03310		arginyl-tRNA synthetase
cluster_548	CORE	ANAPHAGO_00576	pmbA	PmbA protein	APH_0705	pmbA	pmbA protein	CRT38_03057		pmbA protein	HGE1_03102		pmbA protein	O997_03365		PmbA protein	P029_03945		PmbA protein	P030_04545		PmbA protein	WSQ_03330		PmbA protein	YYU_03335		PmbA protein	YYY_03320		PmbA protein
cluster_551	CORE	ANAPHAGO_00262		Uncharacterized protein	APH_0708		hypothetical protein	CRT38_03072		hypothetical protein	HGE1_03117		hypothetical protein	O997_03380		hypothetical protein	P029_03960		hypothetical protein	P030_04560		hypothetical protein	WSQ_03345		hypothetical protein	YYU_03350		hypothetical protein	YYY_03335		hypothetical protein
cluster_556	CORE	ANAPHAGO_01044	gyrB	DNA gyrase subunit B	APH_0716	gyrB	DNA gyrase, B subunit	CRT38_03097	gyrB	DNA gyrase subunit B	HGE1_03147	gyrB	DNA gyrase subunit B	O997_03415		DNA gyrase subunit B	P029_03995		DNA gyrase subunit B	P030_04590		DNA gyrase subunit B	WSQ_03375	gyrB	DNA gyrase subunit B	YYU_03380	gyrB	DNA gyrase subunit B	YYY_03370	gyrB	DNA gyrase subunit B
cluster_562	CORE	ANAPHAGO_01049		Uncharacterized protein	APH_0724		hypothetical protein	CRT38_03127		hypothetical protein	HGE1_03177		hypothetical protein	O997_03440		hypothetical protein	P029_04035		hypothetical protein	P030_04630		hypothetical protein	WSQ_03405		hypothetical protein	YYU_03410		hypothetical protein	YYY_03400		hypothetical protein
cluster_563	CORE	ANAPHAGO_01050		Uncharacterized protein	APH_0726		hypothetical protein	CRT38_03132		hypothetical protein	HGE1_03182		hypothetical protein	O997_03445		hypothetical protein	P029_04045		hypothetical protein	P030_04635		hypothetical protein	WSQ_03415		hypothetical protein	YYU_03415		hypothetical protein	YYY_03410		hypothetical protein
cluster_564	CORE	ANAPHAGO_01052		Putative membrane protein	APH_0728		putative membrane protein	CRT38_03137		hypothetical protein	HGE1_03187		hypothetical protein	O997_03455		hypothetical protein	P029_04050		hypothetical protein	P030_04645		hypothetical protein	WSQ_03420		hypothetical protein	YYU_03420		hypothetical protein	YYY_03420		hypothetical protein
cluster_565	CORE	ANAPHAGO_00425	dnaQ	DNA polymerase III, epsilon subunit	APH_0730	dnaQ	DNA polymerase III, epsilon subunit	CRT38_03142		DNA polymerase III subunit epsilon	HGE1_03192		DNA polymerase III subunit epsilon	O997_03465		DNA polymerase III subunit epsilon	P029_04060		DNA polymerase III subunit epsilon	P030_04655		DNA polymerase III subunit epsilon	WSQ_03440		DNA polymerase III subunit epsilon	YYU_03440		DNA polymerase III subunit epsilon	YYY_03435		DNA polymerase III subunit epsilon
cluster_566	CORE	ANAPHAGO_00424	nuoE	NADH dehydrogenase I, E subunit	APH_0731	nuoE	NADH dehydrogenase I, E subunit	CRT38_03147		NADH dehydrogenase subunit E	HGE1_03197		NADH dehydrogenase subunit E	O997_03470		NADH dehydrogenase	P029_04065		NADH dehydrogenase	P030_04660		NADH dehydrogenase	WSQ_03445		NADH dehydrogenase subunit E	YYU_03445		NADH dehydrogenase subunit E	YYY_03440		NADH dehydrogenase subunit E
cluster_567	CORE	ANAPHAGO_00423	nuoD	NADH-quinone oxidoreductase subunit D	APH_0732	nuoD	NADH dehydrogenase I, D subunit	CRT38_03152		NADH dehydrogenase subunit D	HGE1_03202		NADH dehydrogenase subunit D	O997_03475		NADH dehydrogenase	P029_04070		NADH dehydrogenase	P030_04665		NADH dehydrogenase	WSQ_03450		NADH dehydrogenase subunit D	YYU_03450		NADH dehydrogenase subunit D	YYY_03445		NADH dehydrogenase subunit D
cluster_568	CORE	ANAPHAGO_00422	trxB2	Ferredoxin--NADP reductase	APH_0734		pyridine nucleotide-disulfide oxidoreductase family protein	CRT38_03157		ferredoxin--NADP reductase	HGE1_03207		ferredoxin--NADP reductase	O997_03480		ferredoxin-NADP reductase	P029_04075		ferredoxin-NADP reductase	P030_04670		ferredoxin-NADP reductase	WSQ_03455		ferredoxin--NADP reductase	YYU_03455		ferredoxin--NADP reductase	YYY_03450		ferredoxin--NADP reductase
cluster_569	CORE	ANAPHAGO_00421	thiL	Thiamine-monophosphate kinase	APH_0735	thiL	thiamine-monophosphate kinase	CRT38_03167		thiamine-monophosphate kinase	HGE1_03212		thiamine-monophosphate kinase	O997_03485		thiamine-monophosphate kinase	P029_04085		thiamine-monophosphate kinase	P030_04675		thiamine-monophosphate kinase	WSQ_03460		thiamine-monophosphate kinase	YYU_03460		thiamine-monophosphate kinase	YYY_03455		thiamine-monophosphate kinase
cluster_576	CORE	ANAPHAGO_00415	murB	UDP-N-acetylenolpyruvoylglucosamine reductase	APH_0745	murB	UDP-N-acetylenolpyruvoylglucosamine reductase	CRT38_03197		UDP-N-acetylenolpyruvoylglucosamine reductase	HGE1_03247		UDP-N-acetylenolpyruvoylglucosamine reductase	O997_03530		UDP-N-acetylenolpyruvoylglucosamine reductase	P029_04130		UDP-N-acetylenolpyruvoylglucosamine reductase	P030_04720		UDP-N-acetylenolpyruvoylglucosamine reductase	WSQ_03505		UDP-N-acetylenolpyruvoylglucosamine reductase	YYU_03505		UDP-N-acetylenolpyruvoylglucosamine reductase	YYY_03500		UDP-N-acetylenolpyruvoylglucosamine reductase
cluster_577	CORE	ANAPHAGO_00414	hemC	Porphobilinogen deaminase	APH_0746	hemC	porphobilinogen deaminase	CRT38_03202	hemC	porphobilinogen deaminase	HGE1_03252	hemC	porphobilinogen deaminase	O997_03535		porphobilinogen deaminase	P029_04135		porphobilinogen deaminase	P030_04725		porphobilinogen deaminase	WSQ_03510		porphobilinogen deaminase	YYU_03510		porphobilinogen deaminase	YYY_03505		porphobilinogen deaminase
cluster_578	CORE	ANAPHAGO_00413	folC	Folylpolyglutamate synthase	APH_0747	folC	folylpolyglutamate synthase	CRT38_03207		folylpolyglutamate synthase	HGE1_03257		folylpolyglutamate synthase	O997_03540		folylpolyglutamate synthase	P029_04140		folylpolyglutamate synthase	P030_04730		folylpolyglutamate synthase	WSQ_03515		folylpolyglutamate synthase	YYU_03515		folylpolyglutamate synthase	YYY_03510		folylpolyglutamate synthase
cluster_579	CORE	ANAPHAGO_00412	gatA	Glutamyl-tRNA(Gln) amidotransferase subunit A	APH_0748	gatA	glutamyl-tRNA(Gln) amidotransferase, A subunit	CRT38_03212	gatA	aspartyl/glutamyl-tRNA amidotransferase subunit A	HGE1_03262	gatA	aspartyl/glutamyl-tRNA amidotransferase subunit A	O997_03545	gatA	glutamyl-tRNA amidotransferase	P029_04150	gatA	glutamyl-tRNA amidotransferase	P030_04735	gatA	glutamyl-tRNA amidotransferase	WSQ_03520		glutamyl-tRNA(Gln) amidotransferase	YYU_03520		glutamyl-tRNA(Gln) amidotransferase	YYY_03515		glutamyl-tRNA(Gln) amidotransferase
cluster_58	CORE	ANAPHAGO_00104		NifU domain protein	APH_0067		NifU domain protein	CRT38_00310		NifU domain-containing protein	HGE1_00310		NifU domain-containing protein	O997_00330		iron transporter	P029_00320		iron transporter	P030_00315		iron transporter	WSQ_00320		iron transporter	YYU_00330		iron transporter	YYY_00325		iron transporter
cluster_580	CORE	ANAPHAGO_00411	ubiX	3-octaprenyl-4-hydroxybenzoate carboxy-lyase	APH_0749	ubiX	3-octaprenyl-4-hydroxybenzoate carboxy-lyase	CRT38_03217		3-octaprenyl-4-hydroxybenzoate carboxy-lyase	HGE1_03267		3-octaprenyl-4-hydroxybenzoate carboxy-lyase	O997_03550		aromatic acid decarboxylase	P029_04155		aromatic acid decarboxylase	P030_04740		aromatic acid decarboxylase	WSQ_03525		3-octaprenyl-4-hydroxybenzoate carboxy-lyase	YYU_03525		3-octaprenyl-4-hydroxybenzoate carboxy-lyase	YYY_03520		3-octaprenyl-4-hydroxybenzoate carboxy-lyase
cluster_581	CORE	ANAPHAGO_00410		Uncharacterized protein	APH_0750		hypothetical protein	CRT38_03222		hypothetical protein	HGE1_03272		hypothetical protein	O997_03555		hypothetical protein	P029_04160		hypothetical protein	P030_04745		hypothetical protein	WSQ_03530		hypothetical protein	YYU_03530		hypothetical protein	YYY_03525		hypothetical protein
cluster_586	CORE	ANAPHAGO_00405		Uncharacterized protein	APH_0755		hypothetical protein	CRT38_03247		hypothetical protein	HGE1_03297		hypothetical protein	O997_03585		hypothetical protein	P029_04185		hypothetical protein	P030_04775		hypothetical protein	WSQ_03560		hypothetical protein	YYU_03560		hypothetical protein	YYY_03555		hypothetical protein
cluster_587	CORE	ANAPHAGO_00404		Uncharacterized protein	APH_0756		hypothetical protein	CRT38_03252		hypothetical protein	HGE1_03302		hypothetical protein	O997_03590		hypothetical protein	P029_04190		hypothetical protein	P030_04780		hypothetical protein	WSQ_03565		hypothetical protein	YYU_03565		hypothetical protein	YYY_03560		hypothetical protein
cluster_588	CORE	ANAPHAGO_00403	rpoH	RNA polymerase sigma-32 factor	APH_0759	rpoH	RNA polymerase sigma-32 factor	CRT38_03257		RNA polymerase sigma-32 factor	HGE1_03307		RNA polymerase sigma-32 factor	O997_03595		RNA polymerase sigma 70	P029_04200		RNA polymerase sigma 70	P030_04785		RNA polymerase sigma 70	WSQ_03570		RNA polymerase sigma 70	YYU_03570		RNA polymerase sigma 70	YYY_03565		RNA polymerase sigma 70
cluster_59	CORE	ANAPHAGO_00105		Uncharacterized protein	APH_0068		hypothetical protein	CRT38_00315		hypothetical protein	HGE1_00312		hypothetical protein	O997_00335		hypothetical protein	P029_00330		hypothetical protein	P030_00320		hypothetical protein	WSQ_00325		hypothetical protein	YYU_00335		hypothetical protein	YYY_00330		hypothetical protein
cluster_591	CORE	ANAPHAGO_00401	lepA	Elongation factor 4	APH_0765	lepA	GTP-binding protein LepA	CRT38_03272		GTP-binding protein LepA	HGE1_03327		GTP-binding protein LepA	O997_03625		GTP-binding protein LepA	P029_04225		GTP-binding protein LepA	P030_04805		GTP-binding protein LepA	WSQ_03590		elongation factor 4	YYU_03590		elongation factor 4	YYY_03585		elongation factor 4
cluster_592	CORE	ANAPHAGO_00400	bioC	Biotin synthesis protein bioC	APH_0766		conserved hypothetical protein	CRT38_03277		hypothetical protein	HGE1_03332		hypothetical protein	O997_03630		methyltransferase	P029_04230		methyltransferase	P030_04810		methyltransferase	WSQ_03595		hypothetical protein	YYU_03595		hypothetical protein	YYY_03590		hypothetical protein
cluster_593	CORE	ANAPHAGO_00399	pnp	Polyribonucleotide nucleotidyltransferase	APH_0767	pnp	polyribonucleotide nucleotidyltransferase	CRT38_03282		polynucleotide phosphorylase/polyadenylase	HGE1_03337		polynucleotide phosphorylase/polyadenylase	O997_03635		polynucleotide phosphorylase/polyadenylase	P029_04235		polynucleotide phosphorylase/polyadenylase	P030_04815		polynucleotide phosphorylase/polyadenylase	WSQ_03600		polynucleotide phosphorylase	YYU_03600		polynucleotide phosphorylase	YYY_03595		polynucleotide phosphorylase
cluster_594	CORE	ANAPHAGO_00398	rpsO	30S ribosomal protein S15	APH_0768	rpsO	ribosomal protein S15	CRT38_03287	rpsO	30S ribosomal protein S15	HGE1_03342	rpsO	30S ribosomal protein S15	O997_03640		30S ribosomal protein S15	P029_04240		30S ribosomal protein S15	P030_04820		30S ribosomal protein S15	WSQ_03605		30S ribosomal protein S15	YYU_03605		30S ribosomal protein S15	YYY_03600		30S ribosomal protein S15
cluster_598	CORE	ANAPHAGO_00844		Uncharacterized protein	APH_0775		conserved hypothetical protein	CRT38_03312		hypothetical protein	HGE1_03372		hypothetical protein	O997_03665		hypothetical protein	P029_04275		hypothetical protein	P030_04845		hypothetical protein	WSQ_03635		hypothetical protein	YYU_03635		hypothetical protein	YYY_03630		hypothetical protein
cluster_6	CORE	ANAPHAGO_00599		Uncharacterized protein	APH_0005		hypothetical protein	CRT38_00030		hypothetical protein	HGE1_00030		hypothetical protein	O997_00030		hypothetical protein	P029_00025		hypothetical protein	P030_00025		hypothetical protein	WSQ_00030		hypothetical protein	YYU_00030		hypothetical protein	YYY_00030		hypothetical protein
cluster_60	CORE	ANAPHAGO_00106	thiS	Thiamine biosynthesis protein ThiS	APH_0069	thiS	thiamine biosynthesis protein ThiS	CRT38_00320		thiamine biosynthesis protein ThiS	HGE1_00315		thiamine biosynthesis protein ThiS	O997_00340		thiamine biosynthesis protein ThiS	P029_00335		thiamine biosynthesis protein ThiS	P030_00325		thiamine biosynthesis protein ThiS	WSQ_00330		thiamine biosynthesis protein ThiS	YYU_00340		thiamine biosynthesis protein ThiS	YYY_00335		thiamine biosynthesis protein ThiS
cluster_600	CORE	ANAPHAGO_00846		Uncharacterized protein	APH_0779		hypothetical protein	CRT38_03317		hypothetical protein	HGE1_03387		hypothetical protein	O997_03680		hypothetical protein	P029_04290		hypothetical protein	P030_04860		hypothetical protein	WSQ_03650		hypothetical protein	YYU_03650		hypothetical protein	YYY_03645		hypothetical protein
cluster_601	CORE	ANAPHAGO_00848	coaE	Dephospho-CoA kinase	APH_0780	coaE	dephospho-CoA kinase	CRT38_03322		dephospho-CoA kinase	HGE1_03392		dephospho-CoA kinase	O997_03685		dephospho-CoA kinase	P029_04295		dephospho-CoA kinase	P030_04865		dephospho-CoA kinase	WSQ_03655		hypothetical protein	YYU_03655		hypothetical protein	YYY_03650		hypothetical protein
cluster_602	CORE	ANAPHAGO_00849	GF2gp16	Sua5/YciO/YrdC/YwlC family protein	APH_0782		Sua5/YciO/YrdC/YwlC family protein	CRT38_03327		Sua5/YciO/YrdC/YwlC family protein	HGE1_03397		Sua5/YciO/YrdC/YwlC family protein	O997_03695		hypothetical protein	P029_04305		hypothetical protein	P030_04870		hypothetical protein	WSQ_03660		hypothetical protein	YYU_03660		hypothetical protein	YYY_03655		hypothetical protein
cluster_603	CORE	ANAPHAGO_00850	dnaX	DNA polymerase III subunit gamma	APH_0783		conserved domain protein	CRT38_03332		hypothetical protein	HGE1_03402		hypothetical protein	O997_03700		DNA polymerase III subunit	P029_04310		DNA polymerase III subunit	P030_04875		DNA polymerase III subunit	WSQ_03665		DNA polymerase III subunit gamma	YYU_03665		DNA polymerase III subunit gamma	YYY_03660		DNA polymerase III subunit gamma
cluster_604	CORE	ANAPHAGO_00851	hup	DNA-binding protein HU	APH_0784	hup	DNA-binding protein HU	CRT38_03337		DNA-binding protein HU	HGE1_03407		DNA-binding protein HU	O997_03705		DNA-binding protein	P029_04315		DNA-binding protein	P030_04880		DNA-binding protein	WSQ_03670		DNA-binding protein	YYU_03670		DNA-binding protein	YYY_03665		DNA-binding protein
cluster_606	CORE	ANAPHAGO_00853	pdxJ	Pyridoxine 5 -phosphate synthase	APH_0790	pdxJ	pyridoxal phosphate biosynthesis protein PdxJ	CRT38_03347		pyridoxine 5'-phosphate synthase	HGE1_03422		pyridoxine 5'-phosphate synthase	O997_03710		pyridoxine 5'-phosphate synthase	P029_04330		pyridoxine 5'-phosphate synthase	P030_04885		pyridoxine 5'-phosphate synthase	WSQ_03680		pyridoxine 5'-phosphate synthase	YYU_03685		pyridoxine 5'-phosphate synthase	YYY_03675		pyridoxine 5'-phosphate synthase
cluster_608	CORE	ANAPHAGO_00855		Uncharacterized protein	APH_0792		hypothetical protein	CRT38_03357		hypothetical protein	HGE1_03432		hypothetical protein	O997_03720		hypothetical protein	P029_04340		hypothetical protein	P030_04895		hypothetical protein	WSQ_03690		hypothetical protein	YYU_03695		hypothetical protein	YYY_03685		hypothetical protein
cluster_609	CORE	ANAPHAGO_00857		Uncharacterized protein	APH_0793		hypothetical protein	CRT38_03362		hypothetical protein	HGE1_03437		hypothetical protein	O997_03725		hypothetical protein	P029_04350		hypothetical protein	P030_04900		hypothetical protein	WSQ_03695		hypothetical protein	YYU_03700		hypothetical protein	YYY_03690		hypothetical protein
cluster_61	CORE	ANAPHAGO_00107	thiG	Thiazole synthase	APH_0070		thiamin biosynthesis ThiG	CRT38_00325	thiG	thiazole synthase	HGE1_00320	thiG	thiazole synthase	O997_00345		thiazole synthase	P029_00340		thiazole synthase	P030_00330		thiazole synthase	WSQ_00335		thiazole synthase	YYU_00345		thiazole synthase	YYY_00340		thiazole synthase
cluster_610	CORE	ANAPHAGO_00858		Ribosomal RNA small subunit methyltransferase E	APH_0794		conserved hypothetical protein TIGR00046	CRT38_03367		16S ribosomal RNA methyltransferase RsmE	HGE1_03442		16S ribosomal RNA methyltransferase RsmE	O997_03730		16S rRNA methyltransferase	P029_04365		16S rRNA methyltransferase	P030_04905		16S rRNA methyltransferase	WSQ_03700		16S rRNA methyltransferase	YYU_03705		16S rRNA methyltransferase	YYY_03695		16S rRNA methyltransferase
cluster_611	CORE	ANAPHAGO_00859	bcp	Putative peroxiredoxin (Bcp)	APH_0795		antioxidant, AhpC/Tsa family	CRT38_03372		anti-oxidant AhpCTSA family protein	HGE1_03447		anti-oxidant AhpCTSA family protein	O997_03735		alkyl hydroperoxide reductase	P029_04370		alkyl hydroperoxide reductase	P030_04910		alkyl hydroperoxide reductase	WSQ_03705		peroxiredoxin	YYU_03710		peroxiredoxin	YYY_03700		peroxiredoxin
cluster_612	CORE	ANAPHAGO_00860	ileS	Isoleucine--tRNA ligase	APH_0796	ileS	isoleucyl-tRNA synthetase	CRT38_03377	ileS	isoleucyl-tRNA ligase	HGE1_03452	ileS	isoleucyl-tRNA ligase	O997_03740	ileS	isoleucine--tRNA ligase	P029_04375	ileS	isoleucine--tRNA ligase	P030_04915	ileS	isoleucine--tRNA ligase	WSQ_03710	ileS	isoleucyl-tRNA synthase	YYU_03715	ileS	isoleucyl-tRNA synthase	YYY_03705	ileS	isoleucyl-tRNA synthase
cluster_613	CORE	ANAPHAGO_00861	nuoI	NADH-quinone oxidoreductase subunit I	APH_0801	nuoI	NADH dehydrogenase I, I subunit	CRT38_03392		NADH dehydrogenase subunit I	HGE1_03472		NADH dehydrogenase subunit I	O997_03755		NADH dehydrogenase	P029_04385		NADH dehydrogenase	P030_04940		NADH dehydrogenase	WSQ_03730		NADH dehydrogenase subunit I	YYU_03730		NADH dehydrogenase subunit I	YYY_03720		NADH dehydrogenase subunit I
cluster_615	CORE	ANAPHAGO_00863	erpA	Iron-sulfur cluster insertion protein (HesB/YadR/YfhF family protein)	APH_0803		iron-sulfur cluster assembly accessory protein	CRT38_03402		iron-sulfur cluster assembly accessory protein	HGE1_03482		iron-sulfur cluster assembly accessory protein	O997_03765		Fe-S protein	P029_04395		Fe-S protein	P030_04950		Fe-S protein	WSQ_03740		HesB/YadR/YfhF	YYU_03740		HesB/YadR/YfhF	YYY_03730		HesB/YadR/YfhF
cluster_618	CORE	ANAPHAGO_00865		Uncharacterized protein	APH_0807		hypothetical protein	CRT38_03412		hypothetical protein	HGE1_03497		hypothetical protein	O997_03785		hypothetical protein	P029_04420		hypothetical protein	P030_04960		hypothetical protein	WSQ_03760		hypothetical protein	YYU_03760		hypothetical protein	YYY_03750		hypothetical protein
cluster_619	CORE	ANAPHAGO_00866		Uncharacterized protein	APH_0808		hypothetical protein	CRT38_03417		hypothetical protein	HGE1_03502		hypothetical protein	O997_03790		hypothetical protein	P029_04425		hypothetical protein	P030_04965		hypothetical protein	WSQ_03765		hypothetical protein	YYU_03765		hypothetical protein	YYY_03755		hypothetical protein
cluster_622	CORE	ANAPHAGO_00868		Uncharacterized protein	APH_0812		hypothetical protein	CRT38_03427		hypothetical protein	HGE1_03517		hypothetical protein	O997_03800		hypothetical protein	P029_04435		hypothetical protein	P030_04980		hypothetical protein	WSQ_03775		hypothetical protein	YYU_03775		hypothetical protein	YYY_03765		hypothetical protein
cluster_625	CORE	ANAPHAGO_00653		Uncharacterized protein	APH_0815		hypothetical protein	CRT38_03442		hypothetical protein	HGE1_03532		hypothetical protein	O997_03815		hypothetical protein	P029_04450		hypothetical protein	P030_04995		hypothetical protein	WSQ_03790		hypothetical protein	YYU_03790		hypothetical protein	YYY_03780		hypothetical protein
cluster_628	CORE	ANAPHAGO_00651		Uncharacterized protein	APH_0819		hypothetical protein	CRT38_03455		hypothetical protein	HGE1_03552		hypothetical protein	O997_03830		hypothetical protein	P029_04465		hypothetical protein	P030_05010		hypothetical protein	WSQ_03810		hypothetical protein	YYU_03810		hypothetical protein	YYY_03800		hypothetical protein
cluster_629	CORE	ANAPHAGO_00650		Uncharacterized protein	APH_0820		hypothetical protein	CRT38_03457		hypothetical protein	HGE1_03557		hypothetical protein	O997_03835		hypothetical protein	P029_04470		hypothetical protein	P030_05015		hypothetical protein	WSQ_03815		hypothetical protein	YYU_03815		hypothetical protein	YYY_03805		hypothetical protein
cluster_63	CORE	ANAPHAGO_00109	gltX1	Glutamate--tRNA ligase 1	APH_0072	gltX-1	glutamyl-tRNA synthetase	CRT38_00335		glutamyl-tRNA ligase	HGE1_00330		glutamyl-tRNA ligase	O997_00360		glutamyl-tRNA synthetase	P029_00355		glutamyl-tRNA synthetase	P030_00340		glutamyl-tRNA synthetase	WSQ_00345		glutamyl-tRNA synthetase	YYU_00355		glutamyl-tRNA synthetase	YYY_00350		glutamyl-tRNA synthetase
cluster_631	CORE	ANAPHAGO_00649		Uncharacterized protein	APH_0823		hypothetical protein	CRT38_03462		hypothetical protein	HGE1_03567		hypothetical protein	O997_03845		hypothetical protein	P029_04480		hypothetical protein	P030_05020		hypothetical protein	WSQ_03825		hypothetical protein	YYU_03825		hypothetical protein	YYY_03815		hypothetical protein
cluster_633	CORE	ANAPHAGO_00647		Uncharacterized protein	APH_0825		hypothetical protein	CRT38_03468		hypothetical protein	HGE1_03573		hypothetical protein	O997_03855		hypothetical protein	P029_04490		hypothetical protein	P030_05030		hypothetical protein	WSQ_03835		hypothetical protein	YYU_03835		hypothetical protein	YYY_03825		hypothetical protein
cluster_637	CORE	ANAPHAGO_00645		Uncharacterized protein	APH_0829		hypothetical protein	CRT38_03482		hypothetical protein	HGE1_03587		hypothetical protein	O997_03880		hypothetical protein	P029_04505		hypothetical protein	P030_05050		hypothetical protein	WSQ_03855		hypothetical protein	YYU_03855		hypothetical protein	YYY_03845		hypothetical protein
cluster_639	CORE	ANAPHAGO_00644		Uncharacterized protein	APH_0832		hypothetical protein	CRT38_03492		hypothetical protein	HGE1_03597		hypothetical protein	O997_03885		hypothetical protein	P029_04510		hypothetical protein	P030_05060		hypothetical protein	WSQ_03860		hypothetical protein	YYU_03860		hypothetical protein	YYY_03850		hypothetical protein
cluster_644	CORE	ANAPHAGO_00383		Uncharacterized protein	APH_0838		hypothetical protein	CRT38_03507		hypothetical protein	HGE1_03622		hypothetical protein	O997_03900		hypothetical protein	P029_04535		hypothetical protein	P030_05075		hypothetical protein	WSQ_03885		hypothetical protein	YYU_03885		hypothetical protein	YYY_03875		hypothetical protein
cluster_647	CORE	ANAPHAGO_00198		Uncharacterized protein	APH_0843		hypothetical protein	CRT38_03537		hypothetical protein	HGE1_03642		hypothetical protein	O997_03915		hypothetical protein	P029_04580		hypothetical protein	P030_05120		hypothetical protein	WSQ_03905		hypothetical protein	YYU_03905		hypothetical protein	YYY_03895		hypothetical protein
cluster_65	CORE	ANAPHAGO_00113	GF1gp2	Putative methyltransferase	APH_0075		putative methyltransferase	CRT38_00345		putative methyltransferase	HGE1_00340		putative methyltransferase	O997_00380		methylase	P029_00375		methylase	P030_00355		methylase	WSQ_00365		methylase	YYU_00375		methylase	YYY_00370		methylase
cluster_650	CORE	ANAPHAGO_00196	proP	Proline/betaine transporter (ProP)	APH_0848		major facilitator family transporter	CRT38_03562		major facilitator family transporter	HGE1_03662		major facilitator family transporter	O997_03935		transporter	P029_04590		transporter	P030_05140		transporter	WSQ_03930		transporter	YYU_03925		transporter	YYY_03920		transporter
cluster_652	CORE	ANAPHAGO_00194	hemB	Delta-aminolevulinic acid dehydratase	APH_0851	hemB	delta-aminolevulinic acid dehydratase	CRT38_03572		delta-aminolevulinic acid dehydratase	HGE1_03672		delta-aminolevulinic acid dehydratase	O997_03945		delta-aminolevulinic acid dehydratase	P029_04605		delta-aminolevulinic acid dehydratase	P030_05150		delta-aminolevulinic acid dehydratase	WSQ_03940		delta-aminolevulinic acid dehydratase	YYU_03935		delta-aminolevulinic acid dehydratase	YYY_03930		delta-aminolevulinic acid dehydratase
cluster_653	CORE	ANAPHAGO_00193	nadE	NAD+ synthetase	APH_0852		putative glutamine-dependent NAD(+) synthetase	CRT38_03577		putative glutamine-dependent NAD(+) synthetase	HGE1_03677		putative glutamine-dependent NAD(+) synthetase	O997_03950		NH3-dependent NAD+ synthetase	P029_04610		NH3-dependent NAD+ synthetase	P030_05155		NH3-dependent NAD+ synthetase	WSQ_03945		hypothetical protein	YYU_03940		hypothetical protein	YYY_03935		hypothetical protein
cluster_657	CORE	ANAPHAGO_00344	ats-1	Anaplasma Translocated Substrate 1 (Ats-1)	APH_0859	ats-1	Anaplasma Translocated Substrate 1 (Ats-1)	CRT38_03597		hypothetical protein	HGE1_03697		hypothetical protein	O997_03970		hypothetical protein	P029_04645		hypothetical protein	P030_05185		hypothetical protein	WSQ_03965		hypothetical protein	YYU_03960		hypothetical protein	YYY_03955		hypothetical protein
cluster_659	CORE	ANAPHAGO_00346	33	Phage major capsid protein	APH_0861		phage major capsid protein, HK97 family	CRT38_03607		HK97 family phage major capsid protein	HGE1_03707		HK97 family phage major capsid protein	O997_03990		phage capsid protein	P029_04660		phage capsid protein	P030_05200		phage capsid protein	WSQ_03975		phage capsid protein	YYU_03970		phage capsid protein	YYY_03965		phage capsid protein
cluster_66	CORE	ANAPHAGO_00792		Auxin efflux carrier family protein	APH_0077		auxin efflux carrier family protein	CRT38_00355		auxin efflux carrier family protein	HGE1_00350		auxin efflux carrier family protein	O997_00410		permease	P029_00390		permease	P030_00370		permease	WSQ_00380		permease	YYU_00385		permease	YYY_00385		permease
cluster_660	CORE	ANAPHAGO_00710	sucA	2-oxoglutarate dehydrogenase, E1 component	APH_0863	sucA	2-oxoglutarate dehydrogenase, E1 component	CRT38_03612	sucA	2-oxoglutarate dehydrogenase E1 component	HGE1_03717	sucA	2-oxoglutarate dehydrogenase E1 component	O997_04005	sucA	2-oxoglutarate dehydrogenase	P029_04670	sucA	2-oxoglutarate dehydrogenase	P030_05205	sucA	2-oxoglutarate dehydrogenase	WSQ_03985	sucA	MFS transporter	YYU_03980	sucA	MFS transporter	YYY_03975	sucA	MFS transporter
cluster_661	CORE	ANAPHAGO_00708	purB	Adenylosuccinate lyase	APH_0867	purB	adenylosuccinate lyase	CRT38_03622		adenylosuccinate lyase	HGE1_03732		adenylosuccinate lyase	O997_04020		adenylosuccinate lyase	P029_04685		adenylosuccinate lyase	P030_05215		adenylosuccinate lyase	WSQ_04000		adenylosuccinate lyase	YYU_03990		adenylosuccinate lyase	YYY_03990		adenylosuccinate lyase
cluster_669	CORE	ANAPHAGO_00189	miaB	(Dimethylallyl)adenosine tRNA methylthiotransferase MiaB	APH_0880	miaB	tRNA-i(6)A37 thiotransferase enzyme MiaB	CRT38_03657		tRNA-i(6)A37 thiotransferase enzyme MiaB	HGE1_03772		tRNA-i(6)A37 thiotransferase enzyme MiaB	O997_04065		(dimethylallyl)adenosine tRNA methylthiotransferase	P029_04745		(dimethylallyl)adenosine tRNA methylthiotransferase	P030_05255		(dimethylallyl)adenosine tRNA methylthiotransferase	WSQ_04060		(dimethylallyl)adenosine tRNA methylthiotransferase	YYU_04040		(dimethylallyl)adenosine tRNA methylthiotransferase	YYY_04045		(dimethylallyl)adenosine tRNA methylthiotransferase
cluster_67	CORE	ANAPHAGO_00791		Putative oxidoreductase	APH_0078		putative oxidoreductase	CRT38_00360		putative oxidoreductase	HGE1_00355		putative oxidoreductase	O997_00415		NADH-ubiquinone oxidoreductase	P029_00395		NADH-ubiquinone oxidoreductase	P030_00375		NADH-ubiquinone oxidoreductase	WSQ_00385		NADH-ubiquinone oxidoreductase	YYU_00390		NADH-ubiquinone oxidoreductase	YYY_00390		NADH-ubiquinone oxidoreductase
cluster_672	CORE	ANAPHAGO_01092	uvrC	UvrABC system protein C	APH_0884	uvrC	excinuclease ABC, C subunit	CRT38_03677	uvrC	excinuclease ABC subunit C	HGE1_03792	uvrC	excinuclease ABC subunit C	O997_04085		excinuclease ABC subunit C	P029_04765		excinuclease ABC subunit C	P030_05275		excinuclease ABC subunit C	WSQ_04080		excinuclease ABC subunit C	YYU_04065		excinuclease ABC subunit C	YYY_04065		excinuclease ABC subunit C
cluster_675	CORE	ANAPHAGO_00536	htpG	Chaperone protein HtpG	APH_0893	htpG	chaperone protein HtpG	CRT38_03697		heat shock protein 90	HGE1_03807		heat shock protein 90	O997_04105		heat shock protein 90	P029_04790		heat shock protein 90	P030_05300		heat shock protein 90	WSQ_04100		heat shock protein Hsp90	YYU_04080		heat shock protein Hsp90	YYY_04090		heat shock protein Hsp90
cluster_676	CORE	ANAPHAGO_00535		Uncharacterized protein	APH_0894		conserved hypothetical protein	CRT38_03702		hypothetical protein	HGE1_03812		hypothetical protein	O997_04110		hypothetical protein	P029_04795		hypothetical protein	P030_05305		hypothetical protein	WSQ_04105		hypothetical protein	YYU_04085		hypothetical protein	YYY_04095		hypothetical protein
cluster_679	CORE	ANAPHAGO_00235	nth	Endonuclease III	APH_0897	nth	endonuclease III	CRT38_03717		endonuclease III	HGE1_03827		endonuclease III	O997_04130		DNA lyase	P029_04815		DNA lyase	P030_05320		DNA lyase	WSQ_04125		endonuclease IV	YYU_04100		endonuclease IV	YYY_04115		endonuclease IV
cluster_68	CORE	ANAPHAGO_00790	xseB	Exodeoxyribonuclease 7 small subunit	APH_0079	xseB	exodeoxyribonuclease VII, small subunit	CRT38_00365		exodeoxyribonuclease VII, small subunit	HGE1_00360		exodeoxyribonuclease VII, small subunit	O997_00420		exodeoxyribonuclease VII small subunit	P029_00400		exodeoxyribonuclease VII small subunit	P030_00380		exodeoxyribonuclease VII small subunit	WSQ_00390		exodeoxyribonuclease VII small subunit	YYU_00395		exodeoxyribonuclease VII small subunit	YYY_00395		exodeoxyribonuclease VII small subunit
cluster_680	CORE	ANAPHAGO_00237	gyrA	DNA gyrase subunit A	APH_0899	gyrA	DNA gyrase, A subunit	CRT38_03722		DNA gyrase subunit A	HGE1_03832		DNA gyrase subunit A	O997_04135		DNA gyrase subunit A	P029_04820		DNA gyrase subunit A	P030_05325		DNA gyrase subunit A	WSQ_04130		DNA gyrase subunit A	YYU_04105		DNA gyrase subunit A	YYY_04120		DNA gyrase subunit A
cluster_683	CORE	ANAPHAGO_00238	uvrD	DNA helicase II	APH_0903		helicase, UvrD/Rep family	CRT38_03737		UvrD/Rep family helicase	HGE1_03847		UvrD/Rep family helicase	O997_04155		DNA helicase II	P029_04835		DNA helicase II	P030_05340		DNA helicase II	WSQ_04145		DNA helicase II	YYU_04120		DNA helicase II	YYY_04135		DNA helicase II
cluster_687	CORE	ANAPHAGO_00307	pilT	Putative twitching motility protein (PilT)	APH_0909		putative twitching motility protein	CRT38_03757		putative twitching motility protein	HGE1_03867		putative twitching motility protein	O997_04180		twitching motility protein (pilT)	P029_04855		twitching motility protein (pilT)	P030_05360		twitching motility protein (pilT)	WSQ_04165		hypothetical protein	YYU_04140		hypothetical protein	YYY_04155		hypothetical protein
cluster_69	CORE	ANAPHAGO_00789	trx	Thioredoxin	APH_0080	trx	thioredoxin	CRT38_00370		thioredoxin	HGE1_00365		thioredoxin	O997_00425		thioredoxin	P029_00405		thioredoxin	P030_00385		thioredoxin	WSQ_00395		thioredoxin	YYU_00400		thioredoxin	YYY_00400		thioredoxin
cluster_693	CORE	ANAPHAGO_00313	aipA	AipA	APH_0915		hypothetical protein	CRT38_03792		hypothetical protein	HGE1_03902		hypothetical protein	O997_04220		hypothetical protein	P029_04890		hypothetical protein	P030_05400		hypothetical protein	WSQ_04205		hypothetical protein	YYU_04180		hypothetical protein	YYY_04195		hypothetical protein
cluster_6955	CORE	ANAPHAGO_00103		DnaJ domain protein	APH_0066		DnaJ domain protein	CRT38_00305		DnaJ domain-containing protein	HGE1_00305		DnaJ domain-containing protein	O997_00325		molecular chaperone DnaJ	P029_00315		molecular chaperone DnaJ	P030_00310		molecular chaperone DnaJ	WSQ_00315		hypothetical protein	YYU_00325		hypothetical protein	YYY_00320		hypothetical protein
cluster_7	CORE	ANAPHAGO_00600	elbB	Enhancing lycopene biosynthesis protein 2	APH_0006		Es1 family protein	CRT38_00035		isoprenoid biosynthesis protein	HGE1_00035		isoprenoid biosynthesis protein	O997_00035		isoprenoid biosynthesis protein	P029_00030		isoprenoid biosynthesis protein	P030_00030		isoprenoid biosynthesis protein	WSQ_00035		isoprenoid biosynthesis protein	YYU_00035		isoprenoid biosynthesis protein	YYY_00035		isoprenoid biosynthesis protein
cluster_70	CORE	ANAPHAGO_00788	virB9-2	Type IV secretion system protein VirB9-2	APH_0081	virB9-2	type IV secretion system protein VirB9-2	CRT38_00375		type IV secretion system protein VirB9	HGE1_00370		type IV secretion system protein VirB9	O997_00430		conjugal transfer protein TrbG	P029_00410		conjugal transfer protein TrbG	P030_00390		conjugal transfer protein TrbG	WSQ_00400		conjugal transfer protein TrbG	YYU_00405		conjugal transfer protein TrbG	YYY_00405		conjugal transfer protein TrbG
cluster_700	CORE	ANAPHAGO_00477	pgpA	Phosphatidylglycerophosphatase A	APH_0924		putative membrane protein	CRT38_03842		hypothetical protein	HGE1_03942		hypothetical protein	O997_04285		phosphatidylglycerophosphatase	P029_04950		phosphatidylglycerophosphatase	P030_05480		phosphatidylglycerophosphatase	WSQ_04255		hypothetical protein	YYU_04230		hypothetical protein	YYY_04250		hypothetical protein
cluster_701	CORE	ANAPHAGO_00478	rpmG	50S ribosomal protein L33	APH_0925	rpmG	ribosomal protein L33	CRT38_03847	rpmG	50S ribosomal protein L33	HGE1_03947	rpmG	50S ribosomal protein L33	O997_04290		50S ribosomal protein L33	P029_04955		50S ribosomal protein L33	P030_05485		50S ribosomal protein L33	WSQ_04260		50S ribosomal protein L33	YYU_04235		50S ribosomal protein L33	YYY_04255		50S ribosomal protein L33
cluster_704	CORE	ANAPHAGO_00481		Ankyrin repeat protein	APH_0928		ankyrin repeat protein	CRT38_03862		ankyrin repeat-containing protein	HGE1_03962		ankyrin repeat-containing protein	O997_04305		hypothetical protein	P029_04975		hypothetical protein	P030_05495		hypothetical protein	WSQ_04275		hypothetical protein	YYU_04250		hypothetical protein	YYY_04270		hypothetical protein
cluster_706	CORE	ANAPHAGO_00484	fabF	3-oxoacyl-[acyl-carrier-protein] synthase 2	APH_0930	fabF	3-oxoacyl-(acyl-carrier-protein) synthase II	CRT38_03872		3-oxoacyl-ACP synthase II	HGE1_03972		3-oxoacyl-ACP synthase II	O997_04315		3-oxoacyl-ACP synthase	P029_04985		3-oxoacyl-ACP synthase	P030_05505		3-oxoacyl-ACP synthase	WSQ_04285		3-oxoacyl-ACP synthase	YYU_04260		3-oxoacyl-ACP synthase	YYY_04280		3-oxoacyl-ACP synthase
cluster_708	CORE	ANAPHAGO_00487	smf	DNA processing protein, chain A	APH_0933		putative DNA processing protein DprA	CRT38_03877		putative DNA processing protein DprA	HGE1_03987		putative DNA processing protein DprA	O997_04325		DNA-binding protein	P029_04995		DNA-binding protein	P030_05510		DNA processing protein DprA	WSQ_04300		DNA processing protein DprA	YYU_04275		DNA processing protein DprA	YYY_04295		DNA processing protein DprA
cluster_71	CORE	ANAPHAGO_00787	pdhA	Pyruvate dehydrogenase complex, E1 component, pyruvate dehydrogenase alpha subunit	APH_0082	pdhA	pyruvate dehydrogenase complex, E1 component, pyruvate dehydrogenase alpha subunit	CRT38_00380		pyruvate dehydrogenase complex, E1 component, pyruvate dehydrogenase alpha subunit	HGE1_00375		pyruvate dehydrogenase complex, E1 component, pyruvate dehydrogenase alpha subunit	O997_00435		pyruvate dehydrogenase	P029_00415		pyruvate dehydrogenase	P030_00395		pyruvate dehydrogenase	WSQ_00405		pyruvate dehydrogenase E1 subunit alpha	YYU_00410		pyruvate dehydrogenase E1 subunit alpha	YYY_00410		pyruvate dehydrogenase E1 subunit alpha
cluster_711	CORE	ANAPHAGO_00488	mutL	DNA mismatch repair protein MutL	APH_0939	mutL	DNA mismatch repair protein MutL	CRT38_03902		DNA mismatch repair protein MutL	HGE1_04017		DNA mismatch repair protein MutL	O997_04350		DNA mismatch repair protein MutL	P029_05000		DNA mismatch repair protein MutL	P030_05535		DNA mismatch repair protein MutL	WSQ_04330		DNA mismatch repair protein MutL	YYU_04305		DNA mismatch repair protein MutL	YYY_04325		DNA mismatch repair protein MutL
cluster_712	CORE	ANAPHAGO_00489	tolQ	TolQ protein	APH_0940	tolQ	TolQ protein	CRT38_03907		TolQ protein	HGE1_04022		TolQ protein	O997_04355		TolQ protein	P029_05005		TolQ protein	P030_05540		TolQ protein	WSQ_04335		TolQ protein	YYU_04310		TolQ protein	YYY_04330		TolQ protein
cluster_715	CORE	ANAPHAGO_01022	pleC	Sensor histidine kinase PleC	APH_0944	pleC	Sensor histidine kinase PleC	CRT38_03922		sensor histidine kinase	HGE1_04037		sensor histidine kinase	O997_04370		histidine kinase	P029_05035		histidine kinase	P030_05555		histidine kinase	WSQ_04355		histidine kinase	YYU_04325		histidine kinase	YYY_04350		histidine kinase
cluster_716	CORE	ANAPHAGO_01021	argD	Acetylornithine aminotransferase	APH_0945	argD	acetylornithine/succinyldiaminopimelate aminotransferase	CRT38_03927	argD	acetylornithine transaminase protein	HGE1_04042	argD	acetylornithine transaminase protein	O997_04375	argD	acetylornithine aminotransferase	P029_05040	argD	acetylornithine aminotransferase	P030_05560	argD	acetylornithine aminotransferase	WSQ_04360	argD	acetylornithine aminotransferase	YYU_04330	argD	acetylornithine aminotransferase	YYY_04355	argD	acetylornithine aminotransferase
cluster_718	CORE	ANAPHAGO_01019		Putative membrane protein	APH_0949		putative membrane protein	CRT38_03937		hypothetical protein	HGE1_04052		hypothetical protein	O997_04385		hypothetical protein	P029_05060		hypothetical protein	P030_05575		hypothetical protein	WSQ_04370		hypothetical protein	YYU_04340		hypothetical protein	YYY_04365		hypothetical protein
cluster_72	CORE	ANAPHAGO_00786	rrf	Putative uncharacterized protein rrf	APH_0083		hydrolase, alpha/beta fold family	CRT38_00385		alpha/beta fold family hydrolase	HGE1_00380		alpha/beta fold family hydrolase	O997_00440		alpha/beta hydrolase	P029_00420		alpha/beta hydrolase	P030_00400		alpha/beta hydrolase	WSQ_00410		hypothetical protein	YYU_00415		hypothetical protein	YYY_00415		hypothetical protein
cluster_726	CORE	ANAPHAGO_01014		YGGT family protein	APH_0956		YGGT family protein	CRT38_03967		YGGT family protein	HGE1_04092		YGGT family protein	O997_04425		hypothetical protein	P029_05090		hypothetical protein	P030_05610		hypothetical protein	WSQ_04410		hypothetical protein	YYU_04375		hypothetical protein	YYY_04405		hypothetical protein
cluster_727	CORE	ANAPHAGO_01013		CBS/transporter associated domain protein	APH_0957		CBS/transporter associated domain protein	CRT38_03972		CBS/transporter associated domain-containing protein	HGE1_04097		CBS/transporter associated domain-containing protein	O997_04430		hypothetical protein	P029_05095		hypothetical protein	P030_05615		hypothetical protein	WSQ_04415		hypothetical protein	YYU_04380		hypothetical protein	YYY_04410		hypothetical protein
cluster_729	CORE	ANAPHAGO_01011		Putative pyruvate, phosphate dikinase regulatory protein	APH_0961		conserved hypothetical protein	CRT38_03982		PEP synthetase regulatory protein	HGE1_04107		PEP synthetase regulatory protein	O997_04445		hypothetical protein	P029_05105		hypothetical protein	P030_05625		hypothetical protein	WSQ_04425		hypothetical protein	YYU_04390		hypothetical protein	YYY_04420		hypothetical protein
cluster_731	CORE	ANAPHAGO_01009		Uncharacterized protein	APH_0963		hypothetical protein	CRT38_03992		hypothetical protein	HGE1_04117		hypothetical protein	O997_04455		hypothetical protein	P029_05115		hypothetical protein	P030_05635		hypothetical protein	WSQ_04435		hypothetical protein	YYU_04400		hypothetical protein	YYY_04430		hypothetical protein
cluster_733	CORE	ANAPHAGO_01008	fmt	Methionyl-tRNA formyltransferase	APH_0965	fmt	methionyl-tRNA formyltransferase	CRT38_03997		methionyl-tRNA formyltransferase	HGE1_04127		methionyl-tRNA formyltransferase	O997_04465		methionyl-tRNA formyltransferase	P029_05125		methionyl-tRNA formyltransferase	P030_05645		methionyl-tRNA formyltransferase	WSQ_04445		methionyl-tRNA formyltransferase	YYU_04410		methionyl-tRNA formyltransferase	YYY_04440		methionyl-tRNA formyltransferase
cluster_734	CORE	ANAPHAGO_01005	lon	Lon protease	APH_0968	lon	ATP-dependent protease La	CRT38_04007		ATP-dependent protease La	HGE1_04137		ATP-dependent protease La	O997_04480		DNA-binding protein	P029_05140		DNA-binding protein	P030_05660		DNA-binding protein	WSQ_04460		peptidase	YYU_04425		peptidase	YYY_04455		peptidase
cluster_735	CORE	ANAPHAGO_01004	clpX	ATP-dependent Clp protease ATP-binding subunit ClpX	APH_0969	clpX	ATP-dependent Clp protease, ATP-binding subunit ClpX	CRT38_04012	clpX	ATP-dependent protease ATP-binding subunit ClpX	HGE1_04142	clpX	ATP-dependent protease ATP-binding subunit ClpX	O997_04485		ATP-dependent protease	P029_05145		ATP-dependent protease	P030_05665		ATP-dependent protease	WSQ_04465	clpX	ATP-dependent protease	YYU_04430	clpX	ATP-dependent protease	YYY_04460	clpX	ATP-dependent protease
cluster_736	CORE	ANAPHAGO_01003	clpP	ATP-dependent Clp protease proteolytic subunit	APH_0970	clpP	ATP-dependent Clp protease, proteolytic subunit ClpP	CRT38_04017	clpP	ATP-dependent Clp protease proteolytic subunit	HGE1_04147	clpP	ATP-dependent Clp protease proteolytic subunit	O997_04490	clpP	Clp protease	P029_05150	clpP	Clp protease	P030_05670	clpP	Clp protease	WSQ_04470	clpP	ATP-dependent Clp protease proteolytic subunit	YYU_04435	clpP	ATP-dependent Clp protease proteolytic subunit	YYY_04465	clpP	ATP-dependent Clp protease proteolytic subunit
cluster_739	CORE	ANAPHAGO_00996	GF1gp14	Acetyltranferase, GNAT family	APH_0975		acetyltransferase, GNAT family	CRT38_04037		acetyltransferase	HGE1_04162		acetyltransferase	O997_04515		acetyltransferase	P029_05175		acetyltransferase	P030_05695		acetyltransferase	WSQ_04495		acetyltransferase	YYU_04460		acetyltransferase	YYY_04490		acetyltransferase
cluster_740	CORE	ANAPHAGO_00995	GF1gp15	Putative uncharacterized protein GF1gp15	APH_0976		conserved hypothetical protein	CRT38_04042		hypothetical protein	HGE1_04167		hypothetical protein	O997_04520		hypothetical protein	P029_05180		hypothetical protein	P030_05700		hypothetical protein	WSQ_04500		hypothetical protein	YYU_04465		hypothetical protein	YYY_04495		hypothetical protein
cluster_741	CORE	ANAPHAGO_00994		Uncharacterized protein	APH_0977		conserved hypothetical protein	CRT38_04047		hypothetical protein	HGE1_04172		hypothetical protein	O997_04525		FeS cluster assembly protein	P029_05185		FeS cluster assembly protein	P030_05705		FeS cluster assembly protein	WSQ_04505		Protein iscX (ISC system FeS cluster assembly)	YYU_04470		Protein iscX (ISC system FeS cluster assembly)	YYY_04500		Protein iscX (ISC system FeS cluster assembly)
cluster_7510	CORE	ANAPHAGO_00864		Uncharacterized protein	APH_0805		hypothetical protein	CRT38_03407		hypothetical protein	HGE1_03492		hypothetical protein	O997_03780		hypothetical protein	P029_04410		hypothetical protein	P030_04955		hypothetical protein	WSQ_03755		hypothetical protein	YYU_03755		hypothetical protein	YYY_03745		hypothetical protein
cluster_76	CORE	ANAPHAGO_00778	ppnK	ATP-NAD kinase	APH_0089	ppnK	ATP-NAD kinase	CRT38_00405	ppnK	inorganic polyphosphate/ATP-NAD kinase	HGE1_00410	ppnK	inorganic polyphosphate/ATP-NAD kinase	O997_00475		inorganic polyphosphate kinase	P029_00455		inorganic polyphosphate kinase	P030_00435		inorganic polyphosphate kinase	WSQ_00435		inorganic polyphosphate/ATP-NAD kinase	YYU_00440		inorganic polyphosphate/ATP-NAD kinase	YYY_00440		inorganic polyphosphate/ATP-NAD kinase
cluster_77	CORE	ANAPHAGO_00777	rpmE	50S ribosomal protein L31	APH_0090		putative 50S ribosomal protein L31	CRT38_00410	rpmE	50S ribosomal protein L31	HGE1_00415	rpmE	50S ribosomal protein L31	O997_00480		50S ribosomal protein L31	P029_00460		50S ribosomal protein L31	P030_00440		50S ribosomal protein L31	WSQ_00440		50S ribosomal protein L31	YYU_00445		50S ribosomal protein L31	YYY_00445		50S ribosomal protein L31
cluster_775	CORE	ANAPHAGO_00658		Uncharacterized protein	APH_1021		conserved hypothetical protein	CRT38_04417		hypothetical protein	HGE1_04377		hypothetical protein	O997_04745		hypothetical protein	P029_05450		hypothetical protein	P030_05925		hypothetical protein	WSQ_04715		hypothetical protein	YYU_04685		hypothetical protein	YYY_04720		hypothetical protein
cluster_776	CORE	ANAPHAGO_00659	rnhB	Ribonuclease HII	APH_1022	rnhB	ribonuclease HII	CRT38_04422		ribonuclease HII	HGE1_04382		ribonuclease HII	O997_04750	rnhB	ribonuclease HII	P029_05455	rnhB	ribonuclease HII	P030_05930	rnhB	ribonuclease HII	WSQ_04720		ribonuclease HII	YYU_04690		ribonuclease HII	YYY_04725		ribonuclease HII
cluster_777	CORE	ANAPHAGO_00661	rpoC	DNA-directed RNA polymerase subunit beta	APH_1023	rpoC	DNA-directed RNA polymerase, beta' subunit	CRT38_04427		DNA-directed RNA polymerase subunit beta'	HGE1_04387		DNA-directed RNA polymerase subunit beta'	O997_04755		DNA-directed RNA polymerase subunit beta'	P029_05460		DNA-directed RNA polymerase subunit beta'	P030_05935		DNA-directed RNA polymerase subunit beta'	WSQ_04725		DNA-directed RNA polymerase subunit beta'	YYU_04695		DNA-directed RNA polymerase subunit beta'	YYY_04730		DNA-directed RNA polymerase subunit beta'
cluster_778	CORE	ANAPHAGO_00662	rpoB	DNA-directed RNA polymerase subunit beta	APH_1024	rpoB	DNA-directed RNA polymerase, beta subunit	CRT38_04432	rpoB	DNA-directed RNA polymerase subunit beta	HGE1_04392	rpoB	DNA-directed RNA polymerase subunit beta	O997_04760		DNA-directed RNA polymerase subunit beta	P029_05465		DNA-directed RNA polymerase subunit beta	P030_05940		DNA-directed RNA polymerase subunit beta	WSQ_04730	rpoB	DNA-directed RNA polymerase subunit beta	YYU_04700	rpoB	DNA-directed RNA polymerase subunit beta	YYY_04735	rpoB	DNA-directed RNA polymerase subunit beta
cluster_779	CORE	ANAPHAGO_00663	rplL	50S ribosomal protein L7/L12	APH_1025	rplL	ribosomal protein L7/L12	CRT38_04437	rplL	50S ribosomal protein L7/L12	HGE1_04397	rplL	50S ribosomal protein L7/L12	O997_04765		50S ribosomal protein L7	P029_05470		50S ribosomal protein L7	P030_05945		50S ribosomal protein L7	WSQ_04735		50S ribosomal protein L7	YYU_04705		50S ribosomal protein L7	YYY_04740		50S ribosomal protein L7
cluster_780	CORE	ANAPHAGO_00664	rplJ	Ribosomal protein L10	APH_1026	rplJ	ribosomal protein L10	CRT38_04442	rplJ	50S ribosomal protein L10	HGE1_04402	rplJ	50S ribosomal protein L10	O997_04770		50S ribosomal protein L10	P029_05475		50S ribosomal protein L10	P030_05950		50S ribosomal protein L10	WSQ_04740		50S ribosomal protein L10	YYU_04710		50S ribosomal protein L10	YYY_04745		50S ribosomal protein L10
cluster_781	CORE	ANAPHAGO_00665	rplA	50S ribosomal protein L1	APH_1027	rplA	ribosomal protein L1	CRT38_04447	rplA	50S ribosomal protein L1	HGE1_04407	rplA	50S ribosomal protein L1	O997_04775		50S ribosomal protein L1	P029_05480		50S ribosomal protein L1	P030_05955		50S ribosomal protein L1	WSQ_04745		50S ribosomal protein L1	YYU_04715		50S ribosomal protein L1	YYY_04750		50S ribosomal protein L1
cluster_782	CORE	ANAPHAGO_00666	rplK	Ribosomal protein L11	APH_1028	rplK	ribosomal protein L11	CRT38_04452	rplK	50S ribosomal protein L11	HGE1_04412	rplK	50S ribosomal protein L11	O997_04780		50S ribosomal protein L11	P029_05485		50S ribosomal protein L11	P030_05960		50S ribosomal protein L11	WSQ_04750		50S ribosomal protein L11	YYU_04720		50S ribosomal protein L11	YYY_04755		50S ribosomal protein L11
cluster_783	CORE	ANAPHAGO_00667	nusG	Transcription termination/antitermination protein nusG	APH_1029	nusG	transcription termination/antitermination factor NusG	CRT38_04457		transcription antitermination protein NUSG	HGE1_04417		transcription antitermination protein NUSG	O997_04785		transcriptional antiterminator NusG	P029_05490		transcriptional antiterminator NusG	P030_05965		transcriptional antiterminator NusG	WSQ_04755		transcriptional antiterminator NusG	YYU_04725		transcriptional antiterminator NusG	YYY_04760		transcriptional antiterminator NusG
cluster_786	CORE	ANAPHAGO_00167	fusA	Elongation factor G	APH_1033	fusA	translation elongation factor G	CRT38_04472		elongation factor G	HGE1_04432		elongation factor G	O997_04805	fusA	elongation factor G	P029_05510	fusA	elongation factor G	P030_05985	fusA	elongation factor G	WSQ_04775	fusA	elongation factor G	YYU_04745	fusA	elongation factor G	YYY_04780	fusA	elongation factor G
cluster_787	CORE	ANAPHAGO_00168	rpsG	30S ribosomal protein S7	APH_1034	rpsG	ribosomal protein S7	CRT38_04477		30S ribosomal protein S7	HGE1_04437		30S ribosomal protein S7	O997_04810		30S ribosomal protein S7	P029_05515		30S ribosomal protein S7	P030_05990		30S ribosomal protein S7	WSQ_04780		30S ribosomal protein S7	YYU_04750		30S ribosomal protein S7	YYY_04785		30S ribosomal protein S7
cluster_788	CORE	ANAPHAGO_00169	rpsL	30S ribosomal protein S12	APH_1035	rpsL	ribosomal protein S12	CRT38_04482	rpsL	30S ribosomal protein S12	HGE1_04442	rpsL	30S ribosomal protein S12	O997_04815		30S ribosomal protein S12	P029_05520		30S ribosomal protein S12	P030_05995		30S ribosomal protein S12	WSQ_04785		30S ribosomal protein S12	YYU_04755		30S ribosomal protein S12	YYY_04790		30S ribosomal protein S12
cluster_789	CORE	ANAPHAGO_00170	rsib_orf.84	Putative uncharacterized protein rsib_orf.84	APH_1036		metallo-beta-lactamase family, beta-CASP subfamily	CRT38_04487		metallo-beta-lactamase family protein	HGE1_04447		metallo-beta-lactamase family protein	O997_04820		Pmetallo-beta-lactamase	P029_05525		Pmetallo-beta-lactamase	P030_06000		Pmetallo-beta-lactamase	WSQ_04790		Pmetallo-beta-lactamase	YYU_04760		Pmetallo-beta-lactamase	YYY_04795		Pmetallo-beta-lactamase
cluster_79	CORE	ANAPHAGO_00024	fabD	Malonyl CoA-acyl carrier protein transacylase	APH_0092	fabD	malonyl CoA-acyl carrier protein transacylase	CRT38_00420		malonyl CoA-ACP transacylase	HGE1_00425		malonyl CoA-ACP transacylase	O997_00490		malonyl CoA-ACP transacylase	P029_00470		malonyl CoA-ACP transacylase	P030_00450		malonyl CoA-ACP transacylase	WSQ_00450		malonyl CoA-ACP transacylase	YYU_00455		malonyl CoA-ACP transacylase	YYY_00455		malonyl CoA-ACP transacylase
cluster_790	CORE	ANAPHAGO_00171	tolB	Protein TolB	APH_1037		TolB family protein	CRT38_04492	tolB	translocation protein TolB	HGE1_04452	tolB	translocation protein TolB	O997_04825		translocation protein TolB	P029_05530		translocation protein TolB	P030_06005		translocation protein TolB	WSQ_04795		hypothetical protein	YYU_04765		hypothetical protein	YYY_04800		hypothetical protein
cluster_792	CORE	ANAPHAGO_00175		Uncharacterized protein	APH_1042		conserved hypothetical protein	CRT38_04517		hypothetical protein	HGE1_04477		hypothetical protein	O997_04845		hypothetical protein	P029_05555		hypothetical protein	P030_06030		hypothetical protein	WSQ_04825		hypothetical protein	YYU_04790		hypothetical protein	YYY_04825		hypothetical protein
cluster_794	CORE	ANAPHAGO_00177	fbpB	Iron(III)-transport system permease protein (FbpB)	APH_1045		ABC transporter, permease protein	CRT38_04527		Iron(III)-transport system permease protein fbpB 2	HGE1_04487		Iron(III)-transport system permease protein fbpB 2	O997_04855		iron transporter permease	P029_05570		iron transporter permease	P030_06045		iron transporter permease	WSQ_04835		iron transporter permease	YYU_04800		iron transporter permease	YYY_04835		iron transporter permease
cluster_795	CORE	ANAPHAGO_00373	fabK	Enoyl-(Acyl-carrier-protein) reductase II	APH_1048	fabK	enoyl-(acyl-carrier-protein) reductase II	CRT38_04542		enoyl-(acyl-carrier-protein) reductase II	HGE1_04492		enoyl-(acyl-carrier-protein) reductase II	O997_04860		2-nitropropane dioxygenase	P029_05580		2-nitropropane dioxygenase	P030_06060		2-nitropropane dioxygenase	WSQ_04840		2-nitropropane dioxygenase	YYU_04805		2-nitropropane dioxygenase	YYY_04840		2-nitropropane dioxygenase
cluster_796	CORE	ANAPHAGO_00375	msp5	Major surface protein 5	APH_1049	msp5	major surface protein 5	CRT38_04547		major surface protein 5	HGE1_04497		major surface protein 5	O997_04865		photosynthetic protein synthase II	P029_05585		photosynthetic protein synthase II	P030_06065		photosynthetic protein synthase II	WSQ_04845		photosynthetic protein synthase II	YYU_04810		photosynthetic protein synthase II	YYY_04845		photosynthetic protein synthase II
cluster_797	CORE	ANAPHAGO_00376	pstS	Phosphate ABC transporter, periplasmic phosphate-binding protein	APH_1050		putative phosphate ABC transporter, periplasmic phosphate-binding protein	CRT38_04552		putative phosphate ABC transporter, periplasmic phosphate-binding protein	HGE1_04502		putative phosphate ABC transporter, periplasmic phosphate-binding protein	O997_04870		phosphate ABC transporter substrate-binding protein	P029_05590		phosphate ABC transporter substrate-binding protein	P030_06070		phosphate ABC transporter substrate-binding protein	WSQ_04850		phosphate ABC transporter substrate-binding protein	YYU_04815		phosphate ABC transporter substrate-binding protein	YYY_04850		phosphate ABC transporter substrate-binding protein
cluster_798	CORE	ANAPHAGO_00377	rpsU	Ribosomal protein S21	APH_1051	rpsU	ribosomal protein S21	CRT38_04557	rpsU	30S ribosomal protein S21	HGE1_04507	rpsU	30S ribosomal protein S21	O997_04875		30S ribosomal protein S21	P029_05595		30S ribosomal protein S21	P030_06075		30S ribosomal protein S21	WSQ_04855		30S ribosomal protein S21	YYU_04820		30S ribosomal protein S21	YYY_04855		30S ribosomal protein S21
cluster_799	CORE	ANAPHAGO_00378	sucC	Succinyl-CoA ligase [ADP-forming] subunit beta	APH_1052	sucC	succinyl-CoA synthetase, beta subunit	CRT38_04562	sucC	succinyl-CoA synthetase subunit beta	HGE1_04512	sucC	succinyl-CoA synthetase subunit beta	O997_04880	sucC	succinyl-CoA synthetase subunit beta	P029_05600	sucC	succinyl-CoA synthetase subunit beta	P030_06080	sucC	succinyl-CoA synthetase subunit beta	WSQ_04860	sucC	malate--CoA ligase subunit beta	YYU_04825	sucC	malate--CoA ligase subunit beta	YYY_04860	sucC	malate--CoA ligase subunit beta
cluster_800	CORE	ANAPHAGO_00379	sucD	Succinyl-CoA ligase [ADP-forming] subunit alpha	APH_1053	sucD	succinyl-CoA synthetase, alpha subunit	CRT38_04567		succinyl-CoA synthetase, alpha subunit	HGE1_04517		succinyl-CoA synthetase, alpha subunit	O997_04885		succinate--CoA ligase	P029_05605		succinate--CoA ligase	P030_06085		succinate--CoA ligase	WSQ_04865		succinyl-CoA synthetase subsunit alpha	YYU_04830		succinyl-CoA synthetase subsunit alpha	YYY_04865		succinyl-CoA synthetase subsunit alpha
cluster_802	CORE	ANAPHAGO_00586	alaS	Alanine--tRNA ligase	APH_1059	alaS	alanyl-tRNA synthetase	CRT38_04592	alaS	alanyl-tRNA ligase	HGE1_04532	alaS	alanyl-tRNA ligase	O997_04915		alanyl-tRNA synthetase	P029_05620		alanyl-tRNA synthetase	P030_06110		alanyl-tRNA synthetase	WSQ_04890		alanyl-tRNA synthetase	YYU_04860		alanyl-tRNA synthetase	YYY_04890		alanyl-tRNA synthetase
cluster_804	CORE	ANAPHAGO_00584	glnA	Glutamine synthetase	APH_1061		glutamine synthetase domain protein	CRT38_04602		glutamine synthetase	HGE1_04542		glutamine synthetase	O997_04925		glutamine synthetase	P029_05630		glutamine synthetase	P030_06120		glutamine synthetase	WSQ_04900		glutamine synthetase	YYU_04870		glutamine synthetase	YYY_04900		glutamine synthetase
cluster_805	CORE	ANAPHAGO_00583	phnP	PhnP protein	APH_1062		metallo-beta-lactamase family protein	CRT38_04607		metallo-beta-lactamase family protein	HGE1_04547		metallo-beta-lactamase family protein	O997_04930		beta-lactamase	P029_05635		beta-lactamase	P030_06125		beta-lactamase	WSQ_04905		PhnP protein	YYU_04875		PhnP protein	YYY_04905		PhnP protein
cluster_811	CORE	ANAPHAGO_00542	hslV	ATP-dependent protease subunit HslV	APH_1073	hslV	ATP-dependent protease HslV	CRT38_04662		ATP-dependent protease subunit HslV	HGE1_04592		ATP-dependent protease subunit HslV	O997_04980		ATP-dependent protease subunit HslV	P029_05680		ATP-dependent protease subunit HslV	P030_06170		ATP-dependent protease subunit HslV	WSQ_04950		peptidase	YYU_04920		peptidase	YYY_04950		peptidase
cluster_813	CORE	ANAPHAGO_00544	ubiE	Ubiquinone/menaquinone biosynthesis methyltransferase ubiE	APH_1075	ubiE	ubiquinone/menaquinone biosynthesis methyltransferase UbiE	CRT38_04672		ubiquinone/menaquinone biosynthesis methyltransferase	HGE1_04602		ubiquinone/menaquinone biosynthesis methyltransferase	O997_04990	ubiE	ubiquinone biosynthesis methyltransferase UbiE	P029_05690	ubiE	ubiquinone biosynthesis methyltransferase UbiE	P030_06180	ubiE	ubiquinone biosynthesis methyltransferase UbiE	WSQ_04960		ubiquinone/menaquinone biosynthesis methyltransferase	YYU_04930		ubiquinone/menaquinone biosynthesis methyltransferase	YYY_04960		ubiquinone/menaquinone biosynthesis methyltransferase
cluster_816	CORE	ANAPHAGO_00351	metG	Methionine--tRNA ligase	APH_1079	metG	methionyl-tRNA synthetase	CRT38_04697		methionyl-tRNA synthetase	HGE1_04622		methionyl-tRNA synthetase	O997_05005		methionine--tRNA ligase	P029_06315		methionine--tRNA ligase	P030_06195		methionine--tRNA ligase	WSQ_04990		methionyl-tRNA synthetase	YYU_04955		methionyl-tRNA synthetase	YYY_04990		methionyl-tRNA synthetase
cluster_819	CORE	ANAPHAGO_00802	coxB	Cytochrome c oxidase subunit 2	APH_1084		cytochrome c oxidase, subunit II	CRT38_04717		cytochrome c oxidase subunit II	HGE1_04652		cytochrome c oxidase subunit II	O997_05020		cytochrome C oxidase subunit II	P029_06335		cytochrome C oxidase subunit II	P030_06215		cytochrome C oxidase subunit II	WSQ_05020		cytochrome C oxidase subunit II	YYU_04980		cytochrome C oxidase subunit II	YYY_05020		cytochrome C oxidase subunit II
cluster_820	CORE	ANAPHAGO_00803	ctaD	Cytochrome c oxidase, subunit I	APH_1085	ctaD	cytochrome c oxidase, subunit I	CRT38_04722		cytochrome c oxidase subunit I	HGE1_04657		cytochrome c oxidase subunit I	O997_05025		cytochrome C oxidase subunit I	P029_06340		cytochrome C oxidase subunit I	P030_06220		cytochrome C oxidase subunit I	WSQ_05025		cytochrome C oxidase subunit I	YYU_04985		cytochrome C oxidase subunit I	YYY_05025		cytochrome C oxidase subunit I
cluster_821	CORE	ANAPHAGO_00804	ctaB	Protoheme IX farnesyltransferase	APH_1086	cyoE	protoheme IX farnesyltransferase	CRT38_04727		protoheme IX farnesyltransferase	HGE1_04662		protoheme IX farnesyltransferase	O997_05030		protoheme IX farnesyltransferase	P029_06345		protoheme IX farnesyltransferase	P030_06225		protoheme IX farnesyltransferase	WSQ_05030		protoheme IX farnesyltransferase	YYU_04990		protoheme IX farnesyltransferase	YYY_05030		protoheme IX farnesyltransferase
cluster_822	CORE	ANAPHAGO_00805	comL	Putative competence lipoprotein	APH_1087		putative competence lipoprotein ComL	CRT38_04732		putative competence lipoprotein ComL	HGE1_04667		putative competence lipoprotein ComL	O997_05035		competence protein ComL	P029_06350		competence protein ComL	P030_06230		competence protein ComL	WSQ_05035		hypothetical protein	YYU_04995		hypothetical protein	YYY_05035		hypothetical protein
cluster_823	CORE	ANAPHAGO_00806	purD	Phosphoribosylamine--glycine ligase	APH_1088	purD	phosphoribosylamine--glycine ligase	CRT38_04737		phosphoribosylamine--glycine ligase	HGE1_04672		phosphoribosylamine--glycine ligase	O997_05040		phosphoribosylamine--glycine ligase	P029_06355		phosphoribosylamine--glycine ligase	P030_06235		phosphoribosylamine--glycine ligase	WSQ_05040		phosphoribosylamine--glycine ligase	YYU_05000		phosphoribosylamine--glycine ligase	YYY_05040		phosphoribosylamine--glycine ligase
cluster_8255	CORE	ANAPHAGO_01061	mnhF	Multicomponent Na+:H+ antiporter subunit F	APH_0341		putative monovalent cation/proton antiporter, MrpF/PhaF subunit	CRT38_01515		monovalent cation/H+ antiporter subunit F	HGE1_01520		monovalent cation/H+ antiporter subunit F	O997_01655		monovalent cation/H+ antiporter subunit F	P029_01685		monovalent cation/H+ antiporter subunit F	P030_02870		pH regulation protein F	WSQ_01625		cation:proton antiporter	YYU_01620		cation:proton antiporter	YYY_01640		cation:proton antiporter
cluster_827	CORE	ANAPHAGO_00953	dnaN	DNA polymerase III subunit beta	APH_1097	dnaN	DNA polymerase III, beta subunit	CRT38_04762		DNA polymerase III subunit beta	HGE1_04697		DNA polymerase III subunit beta	O997_05080		DNA polymerase III subunit beta	P029_06405		DNA polymerase III subunit beta	P030_06270		DNA polymerase III subunit beta	WSQ_05075		DNA polymerase III subunit beta	YYU_05040		DNA polymerase III subunit beta	YYY_05075		DNA polymerase III subunit beta
cluster_828	CORE	ANAPHAGO_00952	rnd	Ribonuclease D	APH_1098		3''-5'' exonuclease family protein	CRT38_04767		3''-5'' exonuclease family protein	HGE1_04702		3''-5'' exonuclease family protein	O997_05085		3'-5' exonuclease	P029_06410		3'-5' exonuclease	P030_06275		3'-5' exonuclease	WSQ_05080		3'-5' exonuclease	YYU_05045		3'-5' exonuclease	YYY_05080		3'-5' exonuclease
cluster_829	CORE	ANAPHAGO_00951	ctrA	DNA-binding response regulator CtrA	APH_1099	ctrA	DNA-binding response regulator CtrA	CRT38_04772		DNA-binding response regulator	HGE1_04707		DNA-binding response regulator	O997_05090		transcriptional regulator	P029_06415		transcriptional regulator	P030_06280		transcriptional regulator	WSQ_05085		transcriptional activator protein	YYU_05050		transcriptional activator protein	YYY_05085		transcriptional activator protein
cluster_83	CORE	ANAPHAGO_00028		Tim44-like domain protein	APH_0096		Tim44-like domain protein	CRT38_00440		Tim44-like domain-containing protein	HGE1_00445		Tim44-like domain-containing protein	O997_00510		hypothetical protein	P029_00495		hypothetical protein	P030_00470		hypothetical protein	WSQ_00470		hypothetical protein	YYU_00475		hypothetical protein	YYY_00475		hypothetical protein
cluster_830	CORE	ANAPHAGO_00949		DNA-binding protein	APH_1100		DNA-binding protein	CRT38_04777		DNA-binding protein	HGE1_04712		DNA-binding protein	O997_05100		DNA-binding protein	P029_06425		DNA-binding protein	P030_06290		DNA-binding protein	WSQ_05095		DNA-binding protein	YYU_05055		DNA-binding protein	YYY_05095		DNA-binding protein
cluster_835	CORE	ANAPHAGO_01038	rpsI	30S ribosomal protein S9	APH_1107	rpsI	ribosomal protein S9	CRT38_04807	rpsI	30S ribosomal protein S9	HGE1_04747	rpsI	30S ribosomal protein S9	O997_05135		30S ribosomal protein S9	P029_06475		30S ribosomal protein S9	P030_06330		30S ribosomal protein S9	WSQ_05130		30S ribosomal protein S9	YYU_05090		30S ribosomal protein S9	YYY_05135		30S ribosomal protein S9
cluster_836	CORE	ANAPHAGO_01039	rplM	50S ribosomal protein L13	APH_1108	rplM	ribosomal protein L13	CRT38_04812	rplM	50S ribosomal protein L13	HGE1_04752	rplM	50S ribosomal protein L13	O997_05140		50S ribosomal protein L13	P029_06480		50S ribosomal protein L13	P030_06335		50S ribosomal protein L13	WSQ_05135		50S ribosomal protein L13	YYU_05095		50S ribosomal protein L13	YYY_05140		50S ribosomal protein L13
cluster_837	CORE	ANAPHAGO_01040	tolC	Outer membrane protein TolC	APH_1110		outer membrane efflux protein	CRT38_04822		outer membrane efflux protein	HGE1_04757		outer membrane efflux protein	O997_05145		membrane protein	P029_06485		membrane protein	P030_06340		membrane protein	WSQ_05140		membrane protein	YYU_05100		membrane protein	YYY_05150		membrane protein
cluster_839	CORE	ANAPHAGO_00462	mrp	Mrp protein (Mrp)	APH_1111		ATP-binding protein, Mrp/Nbp35 family	CRT38_04832		ATP-binding Mrp/Nbp35 family protein	HGE1_04767		ATP-binding Mrp/Nbp35 family protein	O997_05155		ATPase	P029_06500		ATPase	P030_06350		ATPase	WSQ_05150		mrp protein (mrp)	YYU_05110		mrp protein (mrp)	YYY_05165		mrp protein (mrp)
cluster_84	CORE	ANAPHAGO_00029	secB	Protein-export protein SecB	APH_0097	secB	protein-export protein SecB	CRT38_00445		preprotein translocase subunit SecB	HGE1_00450		preprotein translocase subunit SecB	O997_00515		preprotein translocase subunit SecB	P029_00500		preprotein translocase subunit SecB	P030_00475		preprotein translocase subunit SecB	WSQ_00475		preprotein translocase subunit SecB	YYU_00480		preprotein translocase subunit SecB	YYY_00480		preprotein translocase subunit SecB
cluster_840	CORE	ANAPHAGO_00461	prsA	Ribose-phosphate pyrophosphokinase	APH_1112	prsA	ribose-phosphate pyrophosphokinase	CRT38_04837		ribose-phosphate pyrophosphokinase	HGE1_04772		ribose-phosphate pyrophosphokinase	O997_05160		ribose-phosphate pyrophosphokinase	P029_06505		ribose-phosphate pyrophosphokinase	P030_06355		ribose-phosphate pyrophosphokinase	WSQ_05155		ribose-phosphate pyrophosphokinase	YYU_05115		ribose-phosphate pyrophosphokinase	YYY_05170		ribose-phosphate pyrophosphokinase
cluster_844	CORE	ANAPHAGO_00392	acnA	Aconitate hydratase 1	APH_1117	acnA	aconitate hydratase 1	CRT38_04867		aconitate hydratase	HGE1_04792		aconitate hydratase	O997_05190		aconitate hydratase	P029_06540		aconitate hydratase	P030_06375		aconitate hydratase	WSQ_05185	acnA	aconitate hydratase	YYU_05145	acnA	aconitate hydratase	YYY_05195	acnA	aconitate hydratase
cluster_847	CORE	ANAPHAGO_00229	purK	Phosphoribosylaminoimidazole carboxylase, ATPase subunit	APH_1119	purK	phosphoribosylaminoimidazole carboxylase, ATPase subunit	CRT38_04892		phosphoribosylaminoimidazole carboxylase ATPase subunit	HGE1_04812		phosphoribosylaminoimidazole carboxylase ATPase subunit	O997_05205		phosphoribosylaminoimidazole carboxylase	P029_06560		phosphoribosylaminoimidazole carboxylase	P030_06395		phosphoribosylaminoimidazole carboxylase	WSQ_05195		phosphoribosylaminoimidazole carboxylase	YYU_05155		phosphoribosylaminoimidazole carboxylase	YYY_05205		phosphoribosylaminoimidazole carboxylase
cluster_848	CORE	ANAPHAGO_00230	apaG	ApaG protein	APH_1120	apaG	apaG protein	CRT38_04897	apaG	CO2+/MG2+ efflux protein ApaG	HGE1_04817	apaG	CO2+/MG2+ efflux protein ApaG	O997_05210		magnesium transporter	P029_06565		magnesium transporter	P030_06400		magnesium transporter	WSQ_05200		magnesium transporter ApaG	YYU_05160		magnesium transporter ApaG	YYY_05210		magnesium transporter ApaG
cluster_85	CORE	ANAPHAGO_00030		Uncharacterized protein	APH_0098		conserved hypothetical protein	CRT38_00450		hypothetical protein	HGE1_00455		hypothetical protein	O997_00520		isomerase	P029_00505		isomerase	P030_00480		isomerase	WSQ_00480		isomerase	YYU_00485		isomerase	YYY_00485		isomerase
cluster_855	CORE	ANAPHAGO_00579		Uncharacterized protein	APH_1127		hypothetical protein	CRT38_04922		hypothetical protein	HGE1_04852		hypothetical protein	O997_05235		hypothetical protein	P029_06580		hypothetical protein	P030_06425		hypothetical protein	WSQ_05235		hypothetical protein	YYU_05195		hypothetical protein	YYY_05245		hypothetical protein
cluster_857	CORE	ANAPHAGO_00515	virB2-8	Type IV secretion protein VirB2 homolog VirB2-8	APH_1130	virB2-8	Type IV secretion protein VirB2 homolog VirB2-8	CRT38_04937		VirB2	HGE1_04867		VirB2	O997_05255		type VI secretion protein	P029_06620		type VI secretion protein	P030_06445		type VI secretion protein	WSQ_05250		type VI secretion protein	YYU_05210		type VI secretion protein	YYY_05260		type VI secretion protein
cluster_868	CORE	ANAPHAGO_00882	virB2-1	Type IV secretion system protein	APH_1145	virB2-1	Type IV secretion protein VirB2 homolog VirB2-1	CRT38_05042		VirB2	HGE1_04947		VirB2	O997_05335		hypothetical protein	P029_06695		hypothetical protein	P030_06555		hypothetical protein	WSQ_05330		type VI secretion protein	YYU_05280		type VI secretion protein	YYY_05345		type VI secretion protein
cluster_869	CORE	ANAPHAGO_00881	hflK	HflK protein	APH_1146	hflK	HflK protein	CRT38_05047		HflK protein	HGE1_04952		HflK protein	O997_05340		membrane protein	P029_06700		membrane protein	P030_06560		membrane protein	WSQ_05335		membrane protein	YYU_05285		membrane protein	YYY_05350		membrane protein
cluster_87	CORE	ANAPHAGO_00032	mpp	Mpp	APH_0101		peptidase, M16 family	CRT38_00460		M16 family peptidase	HGE1_00465		M16 family peptidase	O997_00530		peptidase M16	P029_00525		peptidase M16	P030_00490		peptidase M16	WSQ_00490		peptidase M16	YYU_00495		peptidase M16	YYY_00495		peptidase M16
cluster_870	CORE	ANAPHAGO_00880	hflC	HflC protein	APH_1147	hflC	HflC protein	CRT38_05052		HflC protein	HGE1_04957		HflC protein	O997_05345		membrane protein	P029_06705		membrane protein	P030_06565		membrane protein	WSQ_05340		membrane protein	YYU_05290		membrane protein	YYY_05355		membrane protein
cluster_872	CORE	ANAPHAGO_00878	rnc	Ribonuclease 3	APH_1149	rnc	ribonuclease III	CRT38_05067	rnc	ribonuclease III	HGE1_04967	rnc	ribonuclease III	O997_05355		ribonuclease III	P029_06720		ribonuclease III	P030_06575		ribonuclease III	WSQ_05350		ribonuclease III	YYU_05300		ribonuclease III	YYY_05365		ribonuclease III
cluster_879	CORE	ANAPHAGO_00620		Uncharacterized protein	APH_1157		hypothetical protein	CRT38_05097		hypothetical protein	HGE1_05012		hypothetical protein	O997_05410		hypothetical protein	P029_06765		hypothetical protein	P030_06610		hypothetical protein	WSQ_05390		hypothetical protein	YYU_05340		hypothetical protein	YYY_05405		hypothetical protein
cluster_88	CORE	ANAPHAGO_00033	GF2gp4	Probable dioxygenase	APH_0103		oxidoreductase, 2-nitropropane dioxygenase family	CRT38_00470		2-nitropropane dioxygenase family oxidoreductase	HGE1_00475		2-nitropropane dioxygenase family oxidoreductase	O997_00540		2-nitropropane dioxygenase	P029_00535		2-nitropropane dioxygenase	P030_00500		2-nitropropane dioxygenase	WSQ_00500		2-nitropropane dioxygenase	YYU_00505		2-nitropropane dioxygenase	YYY_00505		2-nitropropane dioxygenase
cluster_883	CORE	ANAPHAGO_00093	lspA	Lipoprotein signal peptidase	APH_1160	lspA	signal peptidase II	CRT38_05112		lipoprotein signal peptidase	HGE1_05032		lipoprotein signal peptidase	O997_05425		lipoprotein signal peptidase	P029_06780		lipoprotein signal peptidase	P030_06625		lipoprotein signal peptidase	WSQ_05405		peptidase A8	YYU_05355		peptidase A8	YYY_05420		peptidase A8
cluster_884	CORE	ANAPHAGO_00094	ribF	Riboflavin biosynthesis protein RibF	APH_1161	ribF	riboflavin biosynthesis protein RibF	CRT38_05117		riboflavin biosynthesis protein RibF	HGE1_05037		riboflavin biosynthesis protein RibF	O997_05430		riboflavin biosynthesis protein RibF	P029_06785		riboflavin biosynthesis protein RibF	P030_06630		riboflavin biosynthesis protein RibF	WSQ_05410		riboflavin biosynthesis protein RibF	YYU_05360		riboflavin biosynthesis protein RibF	YYY_05425		riboflavin biosynthesis protein RibF
cluster_885	CORE	ANAPHAGO_00095	grxC	Glutaredoxin 3	APH_1162	grxC	glutaredoxin 3	CRT38_05122		glutaredoxin 3	HGE1_05042		glutaredoxin 3	O997_05435		glutaredoxin	P029_06790		glutaredoxin	P030_06635		glutaredoxin	WSQ_05415		glutaredoxin	YYU_05365		glutaredoxin	YYY_05430		glutaredoxin
cluster_888	CORE	ANAPHAGO_00254	recJ	Single-stranded-DNA-specific exonuclease RecJ	APH_1165	recJ	single-stranded-DNA-specific exonuclease RecJ	CRT38_05142		single-stranded-DNA-specific exonuclease RecJ	HGE1_05062		single-stranded-DNA-specific exonuclease RecJ	O997_05460		recombinase RecJ	P029_06810		recombinase RecJ	P030_00685		recombinase RecJ	WSQ_05435		recombination protein RecJ	YYU_05380		recombination protein RecJ	YYY_05450		recombination protein RecJ
cluster_889	CORE	ANAPHAGO_00255	icd	Isocitrate dehydrogenase	APH_1166		dehydrogenase, isocitrate/isopropylmalate family	CRT38_05137		isocitrate dehydrogenase	HGE1_05067		isocitrate dehydrogenase	O997_05465		isocitrate dehydrogenase	P029_06815		isocitrate dehydrogenase	P030_00690		isocitrate dehydrogenase	WSQ_05440		isocitrate dehydrogenase	YYU_05385		isocitrate dehydrogenase	YYY_05455		isocitrate dehydrogenase
cluster_894	CORE	ANAPHAGO_00495	surf1	Surfeit locus protein 1	APH_1171		conserved hypothetical protein	CRT38_05252		hypothetical protein	HGE1_05092		hypothetical protein	O997_05485		surfeit locus protein 1	P029_06835		surfeit locus protein 1	P030_00715		surfeit locus protein 1	WSQ_05465		surfeit locus protein 1	YYU_05410		surfeit locus protein 1	YYY_05480		surfeit locus protein 1
cluster_895	CORE	ANAPHAGO_00166	pyrE	Orotate phosphoribosyltransferase	APH_1173	pyrE	orotate phosphoribosyltransferase	CRT38_05192	pyrE	orotate phosphoribosyltransferase	HGE1_05102	pyrE	orotate phosphoribosyltransferase	O997_05490		orotate phosphoribosyltransferase	P029_06850		orotate phosphoribosyltransferase	P030_00725		orotate phosphoribosyltransferase	WSQ_05470		orotate phosphoribosyltransferase	YYU_05415		orotate phosphoribosyltransferase	YYY_05485		orotate phosphoribosyltransferase
cluster_896	CORE	ANAPHAGO_00165	thiF	Adenylyltransferase thiF	APH_1174	thiF	adenylyltransferase thiF	CRT38_05197		adenylyltransferase thiF	HGE1_05107		adenylyltransferase thiF	O997_05495		adenylyltransferase	P029_06855		adenylyltransferase	P030_00730		adenylyltransferase	WSQ_05475		adenylyltransferase	YYU_05420		adenylyltransferase	YYY_05490		adenylyltransferase
cluster_898	CORE	ANAPHAGO_00343	secA	Protein translocase subunit SecA	APH_1178	secA	preprotein translocase, SecA subunit	CRT38_05237		preprotein translocase subunit SecA	HGE1_05127		preprotein translocase subunit SecA	O997_05510		preprotein translocase subunit SecA	P029_06875		preprotein translocase subunit SecA	P030_00755		preprotein translocase subunit SecA	WSQ_05495	secA	preprotein translocase subunit SecA	YYU_05440	secA	preprotein translocase subunit SecA	YYY_05510	secA	preprotein translocase subunit SecA
cluster_899	CORE	ANAPHAGO_00342	ftsH	ATP-dependent zinc metalloprotease FtsH	APH_1179	ftsH	ATP-dependent metalloprotease FtsH	CRT38_05232		ATP-dependent metalloprotease FtsH	HGE1_05132		ATP-dependent metalloprotease FtsH	O997_05515		cell division protein FtsH	P029_06880		cell division protein FtsH	P030_00760		cell division protein FtsH	WSQ_05500	hflB	ATP-dependent metalloprotease	YYU_05445	hflB	ATP-dependent metalloprotease	YYY_05515	hflB	ATP-dependent metalloprotease
cluster_9	CORE	ANAPHAGO_00465	ubiH	2-octaprenyl-3-methyl-6-methoxy-1,4-benzoquinol hydroxylase	APH_0009		ubiquinone biosynthesis hydroxylase, UbiH/UbiF/VisC/COQ6 family	CRT38_00045		UbiH/UbiF/VisC/COQ6 family ubiquinone biosynthesis hydroxylase	HGE1_00045		UbiH/UbiF/VisC/COQ6 family ubiquinone biosynthesis hydroxylase	O997_00050		2-octaprenyl-3-methyl-6-methoxy-1,4-benzoquinol hydroxylase	P029_00045		2-octaprenyl-3-methyl-6-methoxy-1,4-benzoquinol hydroxylase	P030_00045		2-octaprenyl-3-methyl-6-methoxy-1,4-benzoquinol hydroxylase	WSQ_00050		2-octaprenyl-3-methyl-6-methoxy-1,4-benzoquinol hydroxylase	YYU_00050		2-octaprenyl-3-methyl-6-methoxy-1,4-benzoquinol hydroxylase	YYY_00050		2-octaprenyl-3-methyl-6-methoxy-1,4-benzoquinol hydroxylase
cluster_90	CORE	ANAPHAGO_00036	ribE	Riboflavin synthase, alpha subunit	APH_0106	ribE	riboflavin synthase, alpha subunit	CRT38_00485		riboflavin synthase subunit alpha	HGE1_00490		riboflavin synthase subunit alpha	O997_00560		riboflavin synthase subunit alpha	P029_00560		riboflavin synthase subunit alpha	P030_00525		riboflavin synthase subunit alpha	WSQ_00525		riboflavin synthase subunit alpha	YYU_00525		riboflavin synthase subunit alpha	YYY_00525		riboflavin synthase subunit alpha
cluster_901	CORE	ANAPHAGO_00966	trkH	Potassium uptake protein	APH_1182		potassium uptake protein, TrkH family	CRT38_05222		TrkH family potassium uptake protein	HGE1_05142		TrkH family potassium uptake protein	O997_05530		biotin transporter BioY	P029_06895		potassium transporter TrkH	P030_00775		biotin transporter BioY	WSQ_05515		potassium transporter TrkH	YYU_05460		potassium transporter TrkH	YYY_05530		potassium transporter TrkH
cluster_903	CORE	ANAPHAGO_00530	atpF	ATP synthase F0, B chain	APH_1189		putative ATP synthase F0, B subunit	CRT38_05162		putative ATP synthase F0, B subunit	HGE1_05167		putative ATP synthase F0, B subunit	O997_05550		hypothetical protein	P029_06930		hypothetical protein	P030_00805		hypothetical protein	WSQ_05540		hypothetical protein	YYU_05485		hypothetical protein	YYY_05555		hypothetical protein
cluster_904	CORE	ANAPHAGO_00531	probable atpF	ATP synthase B chain	APH_1190		putative ATP synthase F0, B' subunit	CRT38_05167		putative ATP synthase F0, B' subunit	HGE1_05172		putative ATP synthase F0, B' subunit	O997_05555		hypothetical protein	P029_06935		hypothetical protein	P030_00810		hypothetical protein	WSQ_05545		hypothetical protein	YYU_05490		hypothetical protein	YYY_05560		hypothetical protein
cluster_905	CORE	ANAPHAGO_00532	atpE	ATP synthase F0, C chain	APH_1191	atpE	ATP synthase F0, C chain	CRT38_05172		F0F1 ATP synthase subunit C	HGE1_05177		F0F1 ATP synthase subunit C	O997_05560		ATP synthase F0F1 subunit C	P029_06940		ATP synthase F0F1 subunit C	P030_00815		ATP synthase F0F1 subunit C	WSQ_05550		F0F1 ATP synthase subunit C	YYU_05495		F0F1 ATP synthase subunit C	YYY_05565		F0F1 ATP synthase subunit C
cluster_906	CORE	ANAPHAGO_00533	atpB	ATP synthase subunit a	APH_1192	atpB	ATP synthase F0, A subunit	CRT38_05177		F0F1 ATP synthase subunit A	HGE1_05182		F0F1 ATP synthase subunit A	O997_05565		ATP synthase F0F1 subunit A	P029_06945		ATP synthase F0F1 subunit A	P030_00820		ATP synthase F0F1 subunit A	WSQ_05555		F0F1 ATP synthase subunit A	YYU_05500		F0F1 ATP synthase subunit A	YYY_05570		F0F1 ATP synthase subunit A
cluster_907	CORE	ANAPHAGO_00534	egsA	Glycerol-1-phosphate dehydrogenase (NAD(P))	APH_1193		AraM domain protein	CRT38_05182		AraM domain-containing protein	HGE1_05187		AraM domain-containing protein	O997_05570		glycerol-1-phosphate dehydrogenase	P029_06950		glycerol-1-phosphate dehydrogenase	P030_00825		glycerol-1-phosphate dehydrogenase	WSQ_05560		glycerol-1-phosphate dehydrogenase	YYU_05505		glycerol-1-phosphate dehydrogenase	YYY_05575		glycerol-1-phosphate dehydrogenase
cluster_909	CORE	ANAPHAGO_00118	paaY	Carbonic anhydrases/Acetyltransferase, isoleucine patch superfamily	APH_1197		hexapeptide transferase family protein	CRT38_05267		hexapeptide transferase family protein	HGE1_05207		hexapeptide transferase family protein	O997_05580		carbonic anhydrase	P029_01870		carbonic anhydrase	P030_00840		carbonic anhydrase	WSQ_05580		carbonic anhydrase	YYU_05525		carbonic anhydrase	YYY_05595		carbonic anhydrase
cluster_91	CORE	ANAPHAGO_00037	mfd	Transcription-repair coupling factor	APH_0107	mfd	transcription-repair coupling factor	CRT38_00490		transcription-repair coupling factor	HGE1_00495		transcription-repair coupling factor	O997_00575		transcription-repair coupling factor	P029_00565		transcription-repair coupling factor	P030_00540		transcription-repair coupling factor	WSQ_00540		transcription-repair coupling factor	YYU_00540		transcription-repair coupling factor	YYY_00540		transcription-repair coupling factor
cluster_910	CORE	ANAPHAGO_00117	sucB	2-oxoglutarate dehydrogenase, E2 component, dihydrolipoamide succinyltransferase	APH_1198	sucB	2-oxoglutarate dehydrogenase, E2 component, dihydrolipoamide succinyltransferase	CRT38_05272		2-oxoglutarate dehydrogenase, E2 component, dihydrolipoamide succinyltransferase	HGE1_05212		2-oxoglutarate dehydrogenase, E2 component, dihydrolipoamide succinyltransferase	O997_05585		dihydrolipoyllysine succinyltransferase	P029_01875		dihydrolipoyllysine succinyltransferase	P030_00845		dihydrolipoyllysine succinyltransferase	WSQ_05585		dihydrolipoamide succinyltransferase	YYU_05530		dihydrolipoamide succinyltransferase	YYY_05600		dihydrolipoamide succinyltransferase
cluster_911	CORE	ANAPHAGO_00116	map	Methionine aminopeptidase	APH_1199	map	methionine aminopeptidase, type I	CRT38_05277		methionine aminopeptidase	HGE1_05217		methionine aminopeptidase	O997_05590		hypothetical protein	P029_01880		hypothetical protein	P030_00850		hypothetical protein	WSQ_05590		methionine aminopeptidase	YYU_05535		methionine aminopeptidase	YYY_05605		methionine aminopeptidase
cluster_912	CORE	ANAPHAGO_00115	prmC	Release factor glutamine methyltransferase	APH_1200		modification methylase, HemK family	CRT38_05282		N5-glutamine S-adenosyl-L-methionine-dependent methyltransferase	HGE1_05222		N5-glutamine S-adenosyl-L-methionine-dependent methyltransferase	O997_05595		SAM-dependent methyltransferase	P029_01885		SAM-dependent methyltransferase	P030_00855		SAM-dependent methyltransferase	WSQ_05595		N5-glutamine S-adenosyl-L-methionine-dependent methyltransferase	YYU_05540		N5-glutamine S-adenosyl-L-methionine-dependent methyltransferase	YYY_05610		N5-glutamine S-adenosyl-L-methionine-dependent methyltransferase
cluster_916	CORE	ANAPHAGO_01026	pgsA	CDP-diacylglycerol--glycerol-3-phosphate 3-phosphatidyltransferase	APH_1206	pgsA	CDP-diacylglycerol--glycerol-3-phosphate 3-phosphatidyltransferase	CRT38_05312		CDP-diacylglycerol--glycerol-3-phosphate 3-phosphatidyltransferase	HGE1_05247		CDP-diacylglycerol--glycerol-3-phosphate 3-phosphatidyltransferase	O997_05630		CDP-diacylglycerol--glycerol-3-phosphate 3-phosphatidyltransferase	P029_01910		CDP-diacylglycerol--glycerol-3-phosphate 3-phosphatidyltransferase	P030_00885		CDP-diacylglycerol--glycerol-3-phosphate 3-phosphatidyltransferase	WSQ_05620		CDP-diacylglycerol--glycerol-3-phosphate 3-phosphatidyltransferase	YYU_05565		CDP-diacylglycerol--glycerol-3-phosphate 3-phosphatidyltransferase	YYY_05635		CDP-diacylglycerol--glycerol-3-phosphate 3-phosphatidyltransferase
cluster_917	CORE	ANAPHAGO_01028	purH	Phosphoribosylaminoimidazolecarboxamide formyltransferase/IMP cyclohydrolase	APH_1207	purH	phosphoribosylaminoimidazolecarboxamide formyltransferase/IMP cyclohydrolase	CRT38_05317		phosphoribosylaminoimidazolecarboxamide formyltransferase/IMP cyclohydrolase	HGE1_05252		phosphoribosylaminoimidazolecarboxamide formyltransferase/IMP cyclohydrolase	O997_05635		phosphoribosylaminoimidazolecarboxamide formyltransferase	P029_01915		phosphoribosylaminoimidazolecarboxamide formyltransferase	P030_00890		phosphoribosylaminoimidazolecarboxamide formyltransferase	WSQ_05625		phosphoribosylaminoimidazolecarboxamide formyltransferase	YYU_05570		phosphoribosylaminoimidazolecarboxamide formyltransferase	YYY_05640		phosphoribosylaminoimidazolecarboxamide formyltransferase
cluster_918	CORE	ANAPHAGO_01029	fabZ	3-hydroxyacyl-[acyl-carrier-protein] dehydratase FabZ	APH_1208	fabZ	beta-hydroxyacyl-(acyl-carrier-protein) dehydratase FabZ	CRT38_05322	fabZ	(3R)-hydroxymyristoyl-ACP dehydratase	HGE1_05257	fabZ	(3R)-hydroxymyristoyl-ACP dehydratase	O997_05640		3-hydroxyacyl-ACP dehydratase	P029_01920		3-hydroxyacyl-ACP dehydratase	P030_00895		3-hydroxyacyl-ACP dehydratase	WSQ_05630		3-hydroxyacyl-ACP dehydratase	YYU_05575		3-hydroxyacyl-ACP dehydratase	YYY_05645		3-hydroxyacyl-ACP dehydratase
cluster_919	CORE	ANAPHAGO_01030		Uncharacterized protein	APH_1209		conserved hypothetical protein	CRT38_05327		hypothetical protein	HGE1_05262		hypothetical protein	O997_05645		hypothetical protein	P029_01925		hypothetical protein	P030_00900		hypothetical protein	WSQ_05635		hypothetical protein	YYU_05580		hypothetical protein	YYY_05650		hypothetical protein
cluster_920	CORE	ANAPHAGO_01031	bamA	Outer membrane protein assembly factor BamA	APH_1210		outer membrane protein, OMP85 family	CRT38_05332		OMP85 family outer membrane protein	HGE1_05267		OMP85 family outer membrane protein	O997_05650		membrane protein	P029_01930		membrane protein	P030_00905		membrane protein	WSQ_05640		membrane protein	YYU_05585		membrane protein	YYY_05655		membrane protein
cluster_921	CORE	ANAPHAGO_01032		Putative membrane-associated zinc metalloprotease	APH_1211		putative membrane-associated zinc metalloprotease	CRT38_05337		putative membrane-associated zinc metalloprotease	HGE1_05272		putative membrane-associated zinc metalloprotease	O997_05655		metalloprotease	P029_01935		metalloprotease	P030_00910		metalloprotease	WSQ_05645		metalloprotease	YYU_05590		metalloprotease	YYY_05660		metalloprotease
cluster_923	CORE	ANAPHAGO_01034	dsbD	C-type cytochrome biogenesis protein	APH_1213		thiol:disulfide interchange protein, truncated	CRT38_05347		thiol:disulfide interchange protein	HGE1_05282		thiol:disulfide interchange protein	O997_05665		thiol:disulfide interchange protein	P029_01945		thiol:disulfide interchange protein	P030_00920		thiol:disulfide interchange protein	WSQ_05655		hypothetical protein	YYU_05600		hypothetical protein	YYY_05670		hypothetical protein
cluster_924	CORE	ANAPHAGO_01035	dacA	Serine-type D-Ala-D-Ala carboxypeptidase (DacA)	APH_1214		D-alanyl-D-alanine carboxypeptidase family protein	CRT38_05352		D-alanyl-D-alanine carboxypeptidase family protein	HGE1_05287		D-alanyl-D-alanine carboxypeptidase family protein	O997_05670		D-alanyl-D-alanine carboxypeptidase	P029_01950		D-alanyl-D-alanine carboxypeptidase	P030_00925		D-alanyl-D-alanine carboxypeptidase	WSQ_05660		D-alanyl-D-alanine carboxypeptidase	YYU_05605		D-alanyl-D-alanine carboxypeptidase	YYY_05675		D-alanyl-D-alanine carboxypeptidase
cluster_926	CORE	ANAPHAGO_00841	pcnB	Poly (A) polymerase	APH_1216		polyA polymerase/tRNA nucleotidyltransferase family protein	CRT38_05372		polyA polymerase/tRNA nucleotidyltransferase family protein	HGE1_05302		polyA polymerase/tRNA nucleotidyltransferase family protein	O997_05680		poly(A) polymerase	P029_01965		poly(A) polymerase	P030_00945		poly(A) polymerase	WSQ_05675		poly(A) polymerase	YYU_05615		poly(A) polymerase	YYY_05690		poly(A) polymerase
cluster_927	CORE	ANAPHAGO_00840	ndk	Nucleoside diphosphate kinase	APH_1217	ndk	nucleoside diphosphate kinase	CRT38_05377	ndk	multifunctional nucleoside diphosphate kinase/apyrimidinic endonuclease/3'-phosphodiesterase	HGE1_05307	ndk	multifunctional nucleoside diphosphate kinase/apyrimidinic endonuclease/3'-phosphodiesterase	O997_05685	ndk	phosphodiesterase	P029_01970	ndk	phosphodiesterase	P030_00950	ndk	phosphodiesterase	WSQ_05680	ndk	nucleoside diphosphate kinase	YYU_05620	ndk	nucleoside diphosphate kinase	YYY_05695	ndk	nucleoside diphosphate kinase
cluster_928	CORE	ANAPHAGO_00839	un1	Putative transcriptional regulator	APH_1218		DNA-binding protein	CRT38_05382		DNA-binding protein	HGE1_05312		DNA-binding protein	O997_05690		transcriptional regulator	P029_01975		transcriptional regulator	P030_00955		transcriptional regulator	WSQ_05685		transcriptional regulator	YYU_05625		transcriptional regulator	YYY_05700		transcriptional regulator
cluster_929	CORE	ANAPHAGO_00838	omp-1X	Omp-1X	APH_1219	omp-1X	Omp-1X	CRT38_05387		Omp-1X	HGE1_05317		Omp-1X	O997_05695		membrane protein	P029_01980		membrane protein	P030_00965		membrane protein	WSQ_05690		hypothetical protein	YYU_05630		hypothetical protein	YYY_05705		hypothetical protein
cluster_93	CORE	ANAPHAGO_00040		Acetamidase/formamidase family protein	APH_0110		acetamidase/formamidase family protein	CRT38_00500		acetamidase/formamidase family protein	HGE1_00505		acetamidase/formamidase family protein	O997_00590		acetamidase	P029_00580		acetamidase	P030_00555		acetamidase	WSQ_00555		acetamidase	YYU_00555		acetamidase	YYY_00555		acetamidase
cluster_930	CORE	ANAPHAGO_00837	omp-1N	Omp-1N	APH_1220	omp-1N	Omp-1N	CRT38_05392		Omp-1N	HGE1_05322		Omp-1N	O997_05700		hypothetical protein	P029_01985		hypothetical protein	P030_00970		hypothetical protein	WSQ_05695		hypothetical protein	YYU_05635		hypothetical protein	YYY_05710		hypothetical protein
cluster_933	CORE	ANAPHAGO_00891	valS	Valine--tRNA ligase	APH_1224	valS	valyl-tRNA synthetase	CRT38_05407		valyl-tRNA synthetase	HGE1_05337		valyl-tRNA synthetase	O997_05715		valyl-tRNA synthetase	P029_02005		valyl-tRNA synthetase	P030_00990		valyl-tRNA synthetase	WSQ_05710		valyl-tRNA synthetase	YYU_05650		valyl-tRNA synthetase	YYY_05725		valyl-tRNA synthetase
cluster_935	CORE	ANAPHAGO_01024	ftsY	Signal recognition particle-docking protein FtsY	APH_1227	ftsY	signal recognition particle-docking protein FtsY	CRT38_05462		signal recognition particle-docking protein FtsY	HGE1_05352		signal recognition particle-docking protein FtsY	O997_05740		cell division protein FtsY	P029_02030		cell division protein FtsY	P030_01005		cell division protein FtsY	WSQ_05725		cell division protein FtsY	YYU_05665		cell division protein FtsY	YYY_05740		cell division protein FtsY
cluster_936	CORE	ANAPHAGO_01023	bioD	ATP-dependent dethiobiotin synthetase BioD	APH_1228	bioD	dethiobiotin synthetase	CRT38_05457		dethiobiotin synthetase	HGE1_05357		dethiobiotin synthetase	O997_05745		dethiobiotin synthetase	P029_02035		dethiobiotin synthetase	P030_01010		dethiobiotin synthetase	WSQ_05730		dethiobiotin synthetase	YYU_05670		dethiobiotin synthetase	YYY_05745		dethiobiotin synthetase
cluster_939	CORE	ANAPHAGO_00613	gshA	Glutamate--cysteine ligase	APH_1231	gshA	glutamate--cysteine ligase	CRT38_06152		glutamate--cysteine ligase	HGE1_05377		glutamate--cysteine ligase	O997_05765		glutamate--cysteine ligase	P029_02050		glutamate--cysteine ligase	P030_01025		glutamate--cysteine ligase	WSQ_05745		glutamate--cysteine ligase	YYU_05685		glutamate--cysteine ligase	YYY_05760		glutamate--cysteine ligase
cluster_94	CORE	ANAPHAGO_00042	pyrH	Uridylate kinase	APH_0111	pyrH	uridylate kinase	CRT38_00505		uridylate kinase	HGE1_00510		uridylate kinase	O997_00600	pyrH	uridylate kinase	P029_00585	pyrH	uridylate kinase	P030_00565	pyrH	uridylate kinase	WSQ_00560	pyrH	uridylate kinase	YYU_00565	pyrH	uridylate kinase	YYY_00565	pyrH	uridylate kinase
cluster_940	CORE	ANAPHAGO_00612	gltA	Citrate synthase	APH_1232	gltA	citrate synthase I	CRT38_06147		citrate synthase	HGE1_05382		citrate synthase	O997_05770	gltA	type II citrate synthase	P029_02055	gltA	type II citrate synthase	P030_01030	gltA	type II citrate synthase	WSQ_05750	gltA	type II citrate synthase	YYU_05690	gltA	type II citrate synthase	YYY_05765	gltA	type II citrate synthase
cluster_941	CORE	ANAPHAGO_00611	guaA	GMP synthase [glutamine-hydrolyzing]	APH_1233	guaA	GMP synthase	CRT38_06142	guaA	GMP synthase	HGE1_05387	guaA	GMP synthase	O997_05775		hypothetical protein	P029_02060		hypothetical protein	P030_01035		hypothetical protein	WSQ_05755		GMP synthase	YYU_05695		GMP synthase	YYY_05770		GMP synthase
cluster_945	CORE	ANAPHAGO_00150	msp4	Major surface protein 4	APH_1240	msp4	major surface protein 4	CRT38_05447		major surface protein 4	HGE1_05412		major surface protein 4	O997_05795		hypothetical protein	P029_02085		hypothetical protein	P030_01060		hypothetical protein	WSQ_05785		hypothetical protein	YYU_05720		hypothetical protein	YYY_05795		hypothetical protein
cluster_948	CORE	ANAPHAGO_00360	hemA	5-aminolevulinic acid synthase	APH_1243	hemA	5-aminolevulinic acid synthase	CRT38_05512		5-aminolevulinate synthase	HGE1_05432		5-aminolevulinate synthase	O997_05840		5-aminolevulinate synthase	P029_02110		5-aminolevulinate synthase	P030_01080		5-aminolevulinate synthase	WSQ_05805		5-aminolevulinate synthase	YYU_05740		5-aminolevulinate synthase	YYY_05815		5-aminolevulinate synthase
cluster_949	CORE	ANAPHAGO_00359	tyrS	Tyrosine--tRNA ligase	APH_1244	tyrS	tyrosyl-tRNA synthetase	CRT38_05507		tyrosyl-tRNA ligase	HGE1_05437		tyrosyl-tRNA ligase	O997_05845		tyrosyl-tRNA synthetase	P029_02115		tyrosyl-tRNA synthetase	P030_01085		tyrosyl-tRNA synthetase	WSQ_05810		tyrosyl-tRNA synthetase	YYU_05745		tyrosyl-tRNA synthetase	YYY_05820		tyrosyl-tRNA synthetase
cluster_95	CORE	ANAPHAGO_00043	frr	Ribosome recycling factor	APH_0112	frr	ribosome recycling factor	CRT38_00510	frr	ribosome recycling factor	HGE1_00515	frr	ribosome recycling factor	O997_00605		ribosome recycling factor	P029_00590		ribosome recycling factor	P030_00570		ribosome recycling factor	WSQ_00565	frr	ribosome recycling factor	YYU_00570	frr	ribosome recycling factor	YYY_00570	frr	ribosome recycling factor
cluster_950	CORE	ANAPHAGO_00356	glnA	Glutamine synthetase, type I	APH_1246	glnA	glutamine synthetase, type I	CRT38_05502		glutamine synthetase I	HGE1_05447		glutamine synthetase I	O997_05855		glutamine synthetase	P029_02125		glutamine synthetase	P030_01095		glutamine synthetase	WSQ_05820	glnA	glutamine synthetase	YYU_05755	glnA	glutamine synthetase	YYY_05830	glnA	glutamine synthetase
cluster_953	CORE	ANAPHAGO_00672	holA	DNA polymerase III, delta subunit	APH_1252	holA	DNA polymerase III, delta subunit	CRT38_05427		DNA polymerase III subunit delta	HGE1_05467		DNA polymerase III subunit delta	O997_05890		DNA polymerase III subunit delta	P029_02150		DNA polymerase III subunit delta	P030_01295		DNA polymerase III subunit delta	WSQ_05850		DNA polymerase III subunit delta	YYU_05785		DNA polymerase III subunit delta	YYY_05860		DNA polymerase III subunit delta
cluster_955	CORE	ANAPHAGO_00933	pdhC	Dihydrolipoamide acetyltransferase component (PdhC)	APH_1257		putative pyruvate dehydrogenase complex, E2 component, dihydrolipoamide acetyltransferase	CRT38_05472		branched-chain alpha-keto acid dehydrogenase subunit E2	HGE1_05492		branched-chain alpha-keto acid dehydrogenase subunit E2	O997_05905		branched-chain alpha-keto acid dehydrogenase subunit E2	P029_02165		branched-chain alpha-keto acid dehydrogenase subunit E2	P030_01315		branched-chain alpha-keto acid dehydrogenase subunit E2	WSQ_05875		branched-chain alpha-keto acid dehydrogenase subunit E2	YYU_05810		branched-chain alpha-keto acid dehydrogenase subunit E2	YYY_05885		branched-chain alpha-keto acid dehydrogenase subunit E2
cluster_956	CORE	ANAPHAGO_00932	fba	Fructose-bisphosphate aldolase, class I	APH_1258	fba	fructose-bisphosphate aldolase, class I	CRT38_05477		fructose-bisphosphate aldolase	HGE1_05497		fructose-bisphosphate aldolase	O997_05910		fructose-bisphosphate aldolase	P029_02170		fructose-bisphosphate aldolase	P030_01320		fructose-bisphosphate aldolase	WSQ_05880		fructose-bisphosphate aldolase	YYU_05815		fructose-bisphosphate aldolase	YYY_05890		fructose-bisphosphate aldolase
cluster_958	CORE	ANAPHAGO_00800	infC	Translation initiation factor IF-3	APH_1263	infC	translation initiation factor IF-3	CRT38_05527		translation initiation factor IF-3	HGE1_05507		translation initiation factor IF-3	O997_05930		translation initiation factor IF-3	P029_02200		translation initiation factor IF-3	P030_01345		translation initiation factor IF-3	WSQ_05905		translation initiation factor IF-3	YYU_05840		translation initiation factor IF-3	YYY_05915		translation initiation factor IF-3
cluster_96	CORE	ANAPHAGO_00046	cdsA	Phosphatidate cytidylyltransferase	APH_0113		putative phosphatidate cytidylyltransferase	CRT38_00520		phosphatidate cytidylyltransferase	HGE1_00520		phosphatidate cytidylyltransferase	O997_00615		phosphatidate cytidylyltransferase	P029_00600		phosphatidate cytidylyltransferase	P030_00580		phosphatidate cytidylyltransferase	WSQ_00575		phosphatidate cytidylyltransferase	YYU_00580		phosphatidate cytidylyltransferase	YYY_00580		phosphatidate cytidylyltransferase
cluster_960	CORE	ANAPHAGO_00798	cinA	Competence/damage inducible protein	APH_1265		competence/damage-inducible protein CinA C-terminal domain protein	CRT38_05537		competence/damage inducible protein CinA	HGE1_05517		competence/damage inducible protein CinA	O997_05940		competence protein	P029_02210		competence protein	P030_01355		competence protein	WSQ_05915		hypothetical protein	YYU_05850		hypothetical protein	YYY_05925		hypothetical protein
cluster_961	CORE	ANAPHAGO_00797	rplS	50S ribosomal protein L19	APH_1266	rplS	ribosomal protein L19	CRT38_05542	rplS	50S ribosomal protein L19	HGE1_05522	rplS	50S ribosomal protein L19	O997_05945		50S ribosomal protein L19	P029_02215		50S ribosomal protein L19	P030_01360		50S ribosomal protein L19	WSQ_05920		50S ribosomal protein L19	YYU_05855		50S ribosomal protein L19	YYY_05930		50S ribosomal protein L19
cluster_962	CORE	ANAPHAGO_00796	trmD	tRNA (guanine-N(1)-)-methyltransferase	APH_1267	trmD	tRNA (guanine-N1)-methyltransferase	CRT38_05547	trmD	tRNA (guanine-N(1)-)-methyltransferase	HGE1_05527	trmD	tRNA (guanine-N(1)-)-methyltransferase	O997_05950		tRNA (guanine-N1)-methyltransferase	P029_02220		tRNA (guanine-N1)-methyltransferase	P030_01365		tRNA (guanine-N1)-methyltransferase	WSQ_05925		tRNA (guanine-N1)-methyltransferase	YYU_05860		tRNA (guanine-N1)-methyltransferase	YYY_05935		tRNA (guanine-N1)-methyltransferase
cluster_970	CORE	ANAPHAGO_00330	ispD	2-C-methyl-D-erythritol 4-phosphate cytidylyltransferase	APH_1277	ispD	2-C-methyl-D-erythritol 4-phosphate cytidylyltransferase	CRT38_05597		2-C-methyl-D-erythritol 4-phosphate cytidylyltransferase	HGE1_05567		2-C-methyl-D-erythritol 4-phosphate cytidylyltransferase	O997_05995		2-C-methyl-D-erythritol 4-phosphate cytidylyltransferase	P029_02270		2-C-methyl-D-erythritol 4-phosphate cytidylyltransferase	P030_01415		2-C-methyl-D-erythritol 4-phosphate cytidylyltransferase	WSQ_05970		2-C-methyl-D-erythritol 4-phosphate cytidylyltransferase	YYU_05905		2-C-methyl-D-erythritol 4-phosphate cytidylyltransferase	YYY_05975		2-C-methyl-D-erythritol 4-phosphate cytidylyltransferase
cluster_9709	CORE	ANAPHAGO_00186		Putative membrane protein	APH_0878		putative membrane protein	CRT38_03642		hypothetical protein	HGE1_03757		hypothetical protein	O997_04050		hypothetical protein	P029_04730		hypothetical protein	P030_05240		hypothetical protein	WSQ_04045		hypothetical protein	YYU_04025		hypothetical protein	YYY_04030		hypothetical protein
cluster_971	CORE	ANAPHAGO_00331		Uncharacterized protein	APH_1278		hypothetical protein	CRT38_05602		hypothetical protein	HGE1_05572		hypothetical protein	O997_06000		hypothetical protein	P029_02275		hypothetical protein	P030_01420		hypothetical protein	WSQ_05975		hypothetical protein	YYU_05910		hypothetical protein	YYY_05980		hypothetical protein
cluster_972	CORE	ANAPHAGO_00333	purE	N5-carboxyaminoimidazole ribonucleotide mutase	APH_1279	purE	phosphoribosylaminoimidazole carboxylase, catalytic subunit	CRT38_05607		phosphoribosylaminoimidazole carboxylase, catalytic subunit	HGE1_05577		phosphoribosylaminoimidazole carboxylase, catalytic subunit	O997_06005	purE	N5-carboxyaminoimidazole ribonucleotide mutase	P029_02280	purE	N5-carboxyaminoimidazole ribonucleotide mutase	P030_01425	purE	N5-carboxyaminoimidazole ribonucleotide mutase	WSQ_05980	purE	N5-carboxyaminoimidazole ribonucleotide mutase	YYU_05915	purE	N5-carboxyaminoimidazole ribonucleotide mutase	YYY_05985	purE	N5-carboxyaminoimidazole ribonucleotide mutase
cluster_973	CORE	ANAPHAGO_00334	dsbE	Thiol:disulfide interchange protein dsbE	APH_1280		hypothetical protein	CRT38_05612		hypothetical protein	HGE1_05582		hypothetical protein	O997_06010		hypothetical protein	P029_02285		hypothetical protein	P030_01430		hypothetical protein	WSQ_05985		hypothetical protein	YYU_05920		hypothetical protein	YYY_05990		hypothetical protein
cluster_974	CORE	ANAPHAGO_00335	ihfA	Integration host factor, alpha subunit	APH_1281	ihfA	integration host factor, alpha subunit	CRT38_05617		integration host factor, alpha subunit	HGE1_05587		integration host factor, alpha subunit	O997_06015		DNA-binding protein	P029_02290		DNA-binding protein	P030_01435		DNA-binding protein	WSQ_05990		integration host factor alpha-subunit	YYU_05925		integration host factor alpha-subunit	YYY_05995		integration host factor alpha-subunit
cluster_975	CORE	ANAPHAGO_00336		Transcriptional regulator, MerR family	APH_1282		transcriptional regulator, MerR family	CRT38_05622		MerR family transcriptional regulator	HGE1_05592		MerR family transcriptional regulator	O997_06020		MerR family transcriptional regulator	P029_02295		MerR family transcriptional regulator	P030_01440		MerR family transcriptional regulator	WSQ_05995		MerR family transcripitonal regulator	YYU_05930		MerR family transcripitonal regulator	YYY_06000		MerR family transcripitonal regulator
cluster_977	CORE	ANAPHAGO_00064	ychF	GTP-binding protein YchF	APH_1285	ychF	GTP-binding protein YchF	CRT38_05632		GTP-binding protein YchF	HGE1_05602		GTP-binding protein YchF	O997_06035		GTP-binding protein	P029_02320		GTP-binding protein	P030_01455		GTP-binding protein	WSQ_06010	ychF	GTP-binding protein YchF	YYU_05945	ychF	GTP-binding protein YchF	YYY_06015	ychF	GTP-binding protein YchF
cluster_98	CORE	ANAPHAGO_00055	purC	Phosphoribosylaminoimidazole-succinocarboxamide synthase	APH_0119	purC	phosphoribosylaminoimidazole-succinocarboxamide synthase	CRT38_00540		phosphoribosylaminoimidazole-succinocarboxamide synthase	HGE1_00530		phosphoribosylaminoimidazole-succinocarboxamide synthase	O997_00650		phosphoribosylaminoimidazole-succinocarboxamide synthase	P029_00630		phosphoribosylaminoimidazole-succinocarboxamide synthase	P030_00620		phosphoribosylaminoimidazole-succinocarboxamide synthase	WSQ_00595		phosphoribosylaminoimidazole-succinocarboxamide synthase	YYU_00605		phosphoribosylaminoimidazole-succinocarboxamide synthase	YYY_00600		phosphoribosylaminoimidazole-succinocarboxamide synthase
cluster_980	CORE	ANAPHAGO_01060	mnmE	tRNA modification GTPase MnmE	APH_1288	trmE	tRNA modification GTPase TrmE	CRT38_05657	trmE	tRNA modification GTPase TrmE	HGE1_05617	trmE	tRNA modification GTPase TrmE	O997_06055		tRNA modification GTPase TrmE	P029_05710		tRNA modification GTPase TrmE	P030_01475		tRNA modification GTPase TrmE	WSQ_06025		tRNA modification GTPase TrmE	YYU_05960		tRNA modification GTPase TrmE	YYY_06030		tRNA modification GTPase TrmE
cluster_981	CORE	ANAPHAGO_01058	ybeY	Endoribonuclease YbeY	APH_1290		conserved hypothetical protein TIGR00043	CRT38_05667		hypothetical protein	HGE1_05622		hypothetical protein	O997_06060		rRNA maturation factor	P029_05725		rRNA maturation factor	P030_01485		rRNA maturation factor	WSQ_06035		rRNA maturation factor	YYU_05965		rRNA maturation factor	YYY_06040		rRNA maturation factor
cluster_989	CORE	ANAPHAGO_00711	dfp	Pantothenate metabolism flavoprotein	APH_1297		flavoprotein	CRT38_05692		phosphopantothenoylcysteine decarboxylase	HGE1_05662		phosphopantothenoylcysteine decarboxylase	O997_06090		phosphopantothenoylcysteine decarboxylase	P029_05755		phosphopantothenoylcysteine decarboxylase	P030_01515		phosphopantothenoylcysteine decarboxylase	WSQ_06065		phosphopantothenoylcysteine decarboxylase	YYU_05995		phosphopantothenoylcysteine decarboxylase	YYY_06075		phosphopantothenoylcysteine decarboxylase
cluster_99	CORE	ANAPHAGO_00056	hisS	Histidine--tRNA ligase	APH_0120	hisS	histidyl-tRNA synthetase	CRT38_00545	hisS	histidyl-tRNA ligase	HGE1_00535	hisS	histidyl-tRNA ligase	O997_00655		histidyl-tRNA synthetase	P029_00635		histidyl-tRNA synthetase	P030_00625		histidyl-tRNA synthetase	WSQ_00600		histidyl-tRNA synthetase	YYU_00610		histidyl-tRNA synthetase	YYY_00605		histidyl-tRNA synthetase
cluster_990	CORE	ANAPHAGO_00712	recG	ATP-dependent DNA helicase RecG	APH_1298	recG	ATP-dependent DNA helicase RecG	CRT38_05697		ATP-dependent DNA helicase RecG	HGE1_05667		ATP-dependent DNA helicase RecG	O997_06095		ATP-dependent DNA helicase RecG	P029_05760		ATP-dependent DNA helicase RecG	P030_01520		ATP-dependent DNA helicase RecG	WSQ_06070		ATP-dependent DNA helicase RecG	YYU_06000		ATP-dependent DNA helicase RecG	YYY_06080		ATP-dependent DNA helicase RecG
cluster_991	CORE	ANAPHAGO_00713		NADH-ubiquinone oxidoreductase family protein	APH_1299		NADH-ubiquinone oxidoreductase family protein	CRT38_05702		NADH-ubiquinone oxidoreductase family protein	HGE1_05672		NADH-ubiquinone oxidoreductase family protein	O997_06100		NADH-ubiquinone oxidoreductase	P029_05765		NADH-ubiquinone oxidoreductase	P030_01525		NADH-ubiquinone oxidoreductase	WSQ_06075		NADH-ubiquinone oxidoreductase	YYU_06005		NADH-ubiquinone oxidoreductase	YYY_06085		NADH-ubiquinone oxidoreductase
cluster_992	CORE	ANAPHAGO_00714	purF	Amidophosphoribosyltransferase	APH_1300	purF	amidophosphoribosyltransferase	CRT38_05707		amidophosphoribosyltransferase	HGE1_05677		amidophosphoribosyltransferase	O997_06105		amidophosphoribosyltransferase	P029_05770		amidophosphoribosyltransferase	P030_01530		amidophosphoribosyltransferase	WSQ_06080		amidophosphoribosyltransferase	YYU_06010		amidophosphoribosyltransferase	YYY_06090		amidophosphoribosyltransferase
cluster_993	CORE	ANAPHAGO_00715	pth	Peptidyl-tRNA hydrolase	APH_1301	pth	peptidyl-tRNA hydrolase	CRT38_05717		peptidyl-tRNA hydrolase	HGE1_05682		peptidyl-tRNA hydrolase	O997_06110		peptidyl-tRNA hydrolase	P029_05780		peptidyl-tRNA hydrolase	P030_01540		peptidyl-tRNA hydrolase	WSQ_06085		peptidyl-tRNA hydrolase	YYU_06015		peptidyl-tRNA hydrolase	YYY_06095		peptidyl-tRNA hydrolase
cluster_994	CORE	ANAPHAGO_00716	rplY	50S ribosomal protein L25	APH_1302		ribosomal 5S rRNA E-loop binding protein Ctc/L25/TL5	CRT38_05722		50S ribosomal protein L25/general stress protein Ctc	HGE1_05687		50S ribosomal protein L25/general stress protein Ctc	O997_06115		50S ribosomal protein L25	P029_05785		50S ribosomal protein L25	P030_01545		50S ribosomal protein L25	WSQ_06090		50S ribosomal protein L25	YYU_06020		50S ribosomal protein L25	YYY_06100		50S ribosomal protein L25
cluster_996	CORE	ANAPHAGO_00718	kefB	Glutathione-regulated potassium-efflux system protein	APH_1305		glutathione-regulated potassium-efflux system protein	CRT38_05737		glutathione-regulated potassium-efflux system protein	HGE1_05697		glutathione-regulated potassium-efflux system protein	O997_06125		potassium transporter	P029_05795		potassium transporter	P030_01555		potassium transporter	WSQ_06100		potassium transporter	YYU_06030		potassium transporter	YYY_06110		potassium transporter
cluster_997	CORE	ANAPHAGO_00719	bcp	Alkyl hydroperoxide reductase/ Thiol specific antioxidant/ Mal allergen	APH_1306		conserved hypothetical protein	CRT38_05742		hypothetical protein	HGE1_05702		hypothetical protein	O997_06130		alkyl hydroperoxide reductase	P029_05800		alkyl hydroperoxide reductase	P030_01560		alkyl hydroperoxide reductase	WSQ_06105		alkyl hydroperoxide reductase	YYU_06035		alkyl hydroperoxide reductase	YYY_06115		alkyl hydroperoxide reductase
cluster_998	CORE	ANAPHAGO_00720		Uncharacterized protein	APH_1307		conserved hypothetical protein	CRT38_05747		hypothetical protein	HGE1_05707		hypothetical protein	O997_06135		membrane protein	P029_05805		membrane protein	P030_01565		membrane protein	WSQ_06110		membrane protein	YYU_06040		membrane protein	YYY_06120		membrane protein
cluster_999	CORE	ANAPHAGO_00721	pdhB	Pyruvate dehydrogenase E1 beta subunit (PdhB)	APH_1308		putative pyruvate dehydrogenase complex, E1 component, beta subunit	CRT38_05752		pyruvate dehydrogenase subunit beta	HGE1_05712		pyruvate dehydrogenase subunit beta	O997_06140		pyruvate dehydrogenase	P029_05810		pyruvate dehydrogenase	P030_01570		pyruvate dehydrogenase	WSQ_06115		pyruvate dehydrogenase subunit beta	YYU_06045		pyruvate dehydrogenase subunit beta	YYY_06125		pyruvate dehydrogenase subunit beta
cluster_10019	ACCESSORY																P029_02305		hypothetical protein
cluster_10020	ACCESSORY																P029_02310		P44-1 outer membrane protein
cluster_10073	ACCESSORY																P029_06045		P44-1 outer membrane protein
cluster_10078	ACCESSORY																P029_06075		hypothetical protein
cluster_10081	ACCESSORY																P029_06100		hypothetical protein
cluster_10093	ACCESSORY																P029_06165		hypothetical protein
cluster_1010	ACCESSORY										HGE1_05782		hypothetical protein	O997_06215		hypothetical protein	P029_05890		hypothetical protein	P030_01650		hypothetical protein	WSQ_06190		hypothetical protein	YYU_06125		hypothetical protein	YYY_06205		hypothetical protein
cluster_10100	ACCESSORY																P029_06200		hypothetical protein
cluster_10108	ACCESSORY	ANAPHAGO_00915	p44-77	P44-77 outer membrane protein, silent													P029_06255		P44-1 outer membrane protein
cluster_10109	ACCESSORY	ANAPHAGO_00917	msp2	Major surface protein 2 hypervariable region													P029_06260		P44-1 outer membrane protein
cluster_10116	ACCESSORY																P029_06300		hypothetical protein
cluster_10118	ACCESSORY	ANAPHAGO_00062		Uncharacterized protein
cluster_10128	ACCESSORY	ANAPHAGO_00052	p44-17	P44-17 outermembrane protein, silent
cluster_10129	ACCESSORY	ANAPHAGO_00246		Uncharacterized protein
cluster_1013	ACCESSORY							CRT38_05837		hypothetical protein	HGE1_05802		hypothetical protein	O997_06230		hypothetical protein	P029_05910		hypothetical protein	P030_01670		hypothetical protein	WSQ_06210		hypothetical protein	YYU_06145		hypothetical protein	YYY_06225		hypothetical protein
cluster_10146	ACCESSORY	ANAPHAGO_00734		Uncharacterized protein
cluster_10155	ACCESSORY	ANAPHAGO_00187		Protein of unknown function
cluster_10163	ACCESSORY	ANAPHAGO_01037		Protein of unknown function
cluster_10165	ACCESSORY	ANAPHAGO_00873	p44	P44 outermembrane protein, silent
cluster_10180	ACCESSORY	ANAPHAGO_00506		Protein of unknown function
cluster_10195	ACCESSORY	ANAPHAGO_01059
cluster_10202	ACCESSORY	ANAPHAGO_00374		Protein of unknown function
cluster_10217	ACCESSORY	ANAPHAGO_00298		Protein of unknown function
cluster_10230	ACCESSORY	ANAPHAGO_00942		Protein of unknown function
cluster_10260	ACCESSORY	ANAPHAGO_01051		Protein of unknown function
cluster_10265	ACCESSORY	ANAPHAGO_00349	p44	P44 outermembrane protein, silent
cluster_10265	ACCESSORY	ANAPHAGO_00916	p44	P44 outermembrane protein, silent
cluster_10265	ACCESSORY	ANAPHAGO_00581	p44	P44 outermembrane protein, silent
cluster_10272	ACCESSORY	ANAPHAGO_00575		Uncharacterized protein
cluster_10284	ACCESSORY	ANAPHAGO_00783		Protein of unknown function
cluster_10289	ACCESSORY	ANAPHAGO_00387		Protein of unknown function
cluster_10295	ACCESSORY	ANAPHAGO_00580	p44-36	P44-36 outer membrane protein
cluster_103	ACCESSORY				APH_0128		hypothetical protein	CRT38_00570		hypothetical protein	HGE1_00560		hypothetical protein										WSQ_00625		hypothetical protein	YYU_00635		hypothetical protein	YYY_00630		hypothetical protein
cluster_1033	ACCESSORY	ANAPHAGO_00618	p44-79	P44-79 outer membrane protein	APH_1355	p44-79	P44-79 outer membrane protein				HGE1_05937		msp2_4 outer membrane protein	O997_06370		P44-1 outer membrane protein	P029_06040		P44-1 outer membrane protein				WSQ_06340		hypothetical protein	YYU_06275		hypothetical protein	YYY_06355		hypothetical protein
cluster_1033	ACCESSORY	ANAPHAGO_00619	p44-18	Major surface protein										O997_06375		P44-1 outer membrane protein
cluster_10331	ACCESSORY	ANAPHAGO_00781		Protein of unknown function
cluster_10336	ACCESSORY	ANAPHAGO_00483		Protein of unknown function
cluster_10354	ACCESSORY	ANAPHAGO_00070		Protein of unknown function
cluster_10354	ACCESSORY	ANAPHAGO_00072		Protein of unknown function
cluster_10355	ACCESSORY	ANAPHAGO_00364		Protein of unknown function
cluster_10371	ACCESSORY	ANAPHAGO_00683		Uncharacterized protein
cluster_10384	ACCESSORY	ANAPHAGO_00202		Uncharacterized protein
cluster_10408	ACCESSORY	ANAPHAGO_00750	p44	P44 outermembrane protein, silent
cluster_1041	ACCESSORY				APH_1368		hypothetical protein	CRT38_06017		hypothetical protein	HGE1_05992		hypothetical protein										WSQ_06390		hypothetical protein	YYU_06330		hypothetical protein	YYY_06405		hypothetical protein
cluster_10415	ACCESSORY	ANAPHAGO_00782		Protein of unknown function
cluster_10429	ACCESSORY	ANAPHAGO_00172		Uncharacterized protein
cluster_10440	ACCESSORY	ANAPHAGO_00499		Protein of unknown function
cluster_1045	ACCESSORY	ANAPHAGO_00762	def	Peptide deformylase	APH_1372	def	peptide deformylase	CRT38_06037		peptide deformylase	HGE1_06012		peptide deformylase	O997_06435		peptide deformylase	P029_06125		peptide deformylase	P030_01880		peptide deformylase	WSQ_06410		peptide deformylase	YYU_06350		peptide deformylase	YYY_06425		peptide deformylase
cluster_1045	ACCESSORY	ANAPHAGO_00766		Peptide deformylase	APH_1375		peptide deformylase, truncated	CRT38_06052		peptide deformylase	HGE1_06027		peptide deformylase	O997_06450		peptide deformylase	P029_06140		peptide deformylase				WSQ_06425		peptide deformylase	YYU_06365		peptide deformylase	YYY_06440		peptide deformylase
cluster_10451	ACCESSORY	ANAPHAGO_00192
cluster_10462	ACCESSORY	ANAPHAGO_00726	p44	P44 outer membrane protein, silent
cluster_10466	ACCESSORY	ANAPHAGO_00671	p44	P44 outermembrane protein, silent
cluster_10468	ACCESSORY	ANAPHAGO_00253		Conserved domain protein
cluster_10468	ACCESSORY	ANAPHAGO_00964		Conserved domain protein
cluster_10480	ACCESSORY	ANAPHAGO_00216		Protein of unknown function
cluster_10485	ACCESSORY	ANAPHAGO_00034		Uridylate kinase, truncated
cluster_10486	ACCESSORY	ANAPHAGO_00885		Protein of unknown function
cluster_1049	ACCESSORY							CRT38_06057		hypothetical protein	HGE1_06032		hypothetical protein	O997_06455		hypothetical protein	P029_06145		hypothetical protein	P030_01900		hypothetical protein	WSQ_06430		hypothetical protein	YYU_06370		hypothetical protein	YYY_06445		hypothetical protein
cluster_10494	ACCESSORY	ANAPHAGO_00843	p44	P44 outermembrane protein, silent
cluster_10521	ACCESSORY	ANAPHAGO_00539		Protein of unknown function
cluster_10528	ACCESSORY	ANAPHAGO_01047		Protein of unknown function
cluster_10548	ACCESSORY	ANAPHAGO_00884		Protein of unknown function
cluster_1055	ACCESSORY	ANAPHAGO_00772		Uncharacterized protein				CRT38_06085		hypothetical protein	HGE1_06062		hypothetical protein	O997_06485		hypothetical protein	P029_06175		hypothetical protein	P030_01930		hypothetical protein	WSQ_06460		hypothetical protein	YYU_06400		hypothetical protein	YYY_06475		hypothetical protein
cluster_10551	ACCESSORY	ANAPHAGO_00340	p44	P44 outermembrane protein, silent
cluster_10558	ACCESSORY	ANAPHAGO_00764		Protein of unknown function
cluster_10562	ACCESSORY	ANAPHAGO_00937		Protein of unknown function
cluster_10576	ACCESSORY	ANAPHAGO_00233		Protein of unknown function
cluster_10577	ACCESSORY	ANAPHAGO_00674	p44	P44 outermembrane protein, silent
cluster_10578	ACCESSORY	ANAPHAGO_00992		Protein of unknown function
cluster_10584	ACCESSORY	ANAPHAGO_00299		HGE-14 protein
cluster_1060	ACCESSORY				APH_1387		HGE-2 protein	CRT38_06107		HGE-2 protein	HGE1_06087		HGE-2 protein	O997_06510		hypothetical protein				P030_01955		hypothetical protein	WSQ_06485		hypothetical protein	YYU_06425		hypothetical protein	YYY_06500		hypothetical protein
cluster_10605	ACCESSORY	ANAPHAGO_01000		Protein of unknown function
cluster_10611	ACCESSORY	ANAPHAGO_00660		Protein of unknown function
cluster_1064	ACCESSORY	ANAPHAGO_00911	czcD	Putative Co/Zn/Cd efflux system component CzcD	APH_1395		cation efflux family protein	CRT38_06177		cation efflux family protein	HGE1_06112		cation efflux family protein	O997_06550		zinc transporter ZitB	P029_06235		zinc transporter ZitB	P030_01975		zinc transporter ZitB				YYU_06465		zinc transporter ZitB
cluster_10654	ACCESSORY	ANAPHAGO_00872	p44-12	44 kDa major outer membrane protein
cluster_1067	ACCESSORY										HGE1_06132		P44-37b outer membrane protein																YYY_06550		hypothetical protein
cluster_10670	ACCESSORY	ANAPHAGO_00231	p44-45	P44-45 outer membrane protein
cluster_10674	ACCESSORY	ANAPHAGO_00338	p44-38	P44-38 outer membrane protein, silent
cluster_10675	ACCESSORY	ANAPHAGO_00537		Protein of unknown function
cluster_10681	ACCESSORY	ANAPHAGO_00673		Uncharacterized protein
cluster_10690	ACCESSORY	ANAPHAGO_00755		Protein of unknown function
cluster_10693	ACCESSORY	ANAPHAGO_00035		Protein of unknown function
cluster_10697	ACCESSORY	ANAPHAGO_00480		Protein of unknown function
cluster_107	ACCESSORY										HGE1_00580		P44-21 outer membrane protein										WSQ_00645		hypothetical protein	YYU_00655		hypothetical protein	YYY_00650		hypothetical protein
cluster_10728	ACCESSORY	ANAPHAGO_00528	p44	P44 outermembrane protein, silent
cluster_10731	ACCESSORY	ANAPHAGO_00372	p44	P44 outermembrane protein, silent
cluster_10742	ACCESSORY	ANAPHAGO_00127	p44	P44 outer membrane protein, silent
cluster_10752	ACCESSORY	ANAPHAGO_00348	p44-31	P44-31 outer membrane protein, silent
cluster_108	ACCESSORY							CRT38_00605		P44-new outer membrane protein	HGE1_00585		P44-80 outer membrane protein	O997_00720		hypothetical protein				P030_01125		hypothetical protein	WSQ_00655		hypothetical protein	YYU_00665		hypothetical protein	YYY_00660		hypothetical protein
cluster_10811	ACCESSORY	ANAPHAGO_00324		Protein of unknown function
cluster_10815	ACCESSORY	ANAPHAGO_00897		Protein of unknown function
cluster_10840	ACCESSORY	ANAPHAGO_00527	p44-10	Major outer membrane protein P44-10
cluster_10846	ACCESSORY	ANAPHAGO_00263		Protein of unknown function
cluster_10847	ACCESSORY	ANAPHAGO_00574		Protein of unknown function
cluster_10852	ACCESSORY	ANAPHAGO_00395		Protein of unknown function
cluster_10873	ACCESSORY	ANAPHAGO_00676		Protein of unknown function
cluster_10889	ACCESSORY	ANAPHAGO_00185	p44	P44 outermembrane protein, silent
cluster_10896	ACCESSORY	ANAPHAGO_00409		Uncharacterized protein
cluster_10897	ACCESSORY	ANAPHAGO_00390		Protein of unknown function
cluster_10899	ACCESSORY	ANAPHAGO_00306		Uncharacterized protein
cluster_10907	ACCESSORY	ANAPHAGO_00526	p44	P44 outermembrane protein, silent
cluster_10913	ACCESSORY	ANAPHAGO_00722		Protein of unknown function
cluster_10914	ACCESSORY	ANAPHAGO_00467		Protein of unknown function
cluster_10918	ACCESSORY	ANAPHAGO_00894	p44	P44 outermembrane protein, silent
cluster_10925	ACCESSORY	ANAPHAGO_00510	p44	P44 outermembrane protein, silent
cluster_10945	ACCESSORY	ANAPHAGO_00794	p44	P44 outer membrane protein, silent
cluster_10981	ACCESSORY	ANAPHAGO_00918	p44	P44 outer membrane protein, silent
cluster_11	ACCESSORY				APH_0165	glyQ-2	glycyl-tRNA synthetase, alpha subunit	CRT38_00735	glyQ	glycyl-tRNA ligase subunit alpha	HGE1_00055	glyQ	glycyl-tRNA ligase subunit alpha	O997_00850		glycyl-tRNA synthetase subunit alpha	P029_00065		hypothetical protein	P030_01260		glycyl-tRNA synthetase subunit alpha	WSQ_00810		glycyl-tRNA synthetase subunit alpha	YYU_00815		glycyl-tRNA synthetase subunit alpha	YYY_00810		glycyl-tRNA synthetase subunit alpha
cluster_11	ACCESSORY				APH_0013	glyQ-1	glycyl-tRNA synthetase, alpha subunit	CRT38_00055	glyQ	glycyl-tRNA ligase subunit alpha	HGE1_00725	glyQ	glycyl-tRNA ligase subunit alpha	O997_00065		hypothetical protein	P029_00835		glycyl-tRNA synthetase subunit alpha	P030_00060		hypothetical protein	WSQ_00065		glycyl-tRNA synthetase subunit alpha	YYU_00065		glycyl-tRNA synthetase subunit alpha	YYY_00065		glycyl-tRNA synthetase subunit alpha
cluster_11001	ACCESSORY	ANAPHAGO_00589		Protein of unknown function
cluster_11005	ACCESSORY	ANAPHAGO_00606		Protein of unknown function
cluster_1101	ACCESSORY							CRT38_00140		hypothetical protein
cluster_11013	ACCESSORY	ANAPHAGO_00357		Protein of unknown function
cluster_11018	ACCESSORY	ANAPHAGO_00745		Putative RecA protein, degenerate
cluster_11025	ACCESSORY	ANAPHAGO_00063		Protein of unknown function
cluster_11026	ACCESSORY	ANAPHAGO_00445		Protein of unknown function
cluster_11030	ACCESSORY	ANAPHAGO_00793	p44-65	P44-65 outer membrane protein, silent
cluster_1125	ACCESSORY							CRT38_00265		hypothetical protein
cluster_1148	ACCESSORY	ANAPHAGO_00779	guaB	Inosine-5 -monophosphate dehydrogenase	APH_0088	guaB	inosine-5'-monophosphate dehydrogenase	CRT38_00390		inosine-5'-monophosphate dehydrogenase	HGE1_00405		inosine-5'-monophosphate dehydrogenase	O997_00470		inosine-5-monophosphate dehydrogenase	P029_00450		inosine-5-monophosphate dehydrogenase	P030_00420		hypothetical protein	WSQ_00430		inosine-5`-monophosphate dehydrogenase	YYU_00435		inosine-5`-monophosphate dehydrogenase	YYY_00435		inosine-5`-monophosphate dehydrogenase
cluster_1148	ACCESSORY							CRT38_00400		inosine-5'-monophosphate dehydrogenase				O997_00460		hypothetical protein	P029_00440		hypothetical protein	P030_00430		inosine-5-monophosphate dehydrogenase
cluster_1153	ACCESSORY							CRT38_00415		hypothetical protein
cluster_1164	ACCESSORY							CRT38_00475		hypothetical protein				O997_00545		hypothetical protein	P029_00540		hypothetical protein	P030_00505		hypothetical protein	WSQ_00505		hypothetical protein				YYY_00510		hypothetical protein
cluster_1165	ACCESSORY				APH_0104		uridylate kinase, truncated	CRT38_00480		uridylate kinase	HGE1_00480		uridylate kinase	O997_00550		hypothetical protein				P030_00510		hypothetical protein	WSQ_00510		hypothetical protein	YYU_00510		hypothetical protein	YYY_00515		hypothetical protein
cluster_119	ACCESSORY				APH_0149		TRAP transporter, 4TM/12TM fusion protein	CRT38_00655		TRAP transporter, 4TM/12TM fusion protein	HGE1_00645		TRAP transporter, 4TM/12TM fusion protein	O997_00775		C4-dicarboxylate ABC transporter	P029_00745		C4-dicarboxylate ABC transporter	P030_01180		C4-dicarboxylate ABC transporter	WSQ_00730		C4-dicarboxylate ABC transporter	YYU_00735		C4-dicarboxylate ABC transporter	YYY_00730		C4-dicarboxylate ABC transporter
cluster_1207	ACCESSORY				APH_0014	glyS	glycyl-tRNA synthetase, beta subunit	CRT38_00730		glycyl-tRNA synthetase, beta subunit	HGE1_00720		glycyl-tRNA synthetase, beta subunit	O997_00070		glycyl-tRNA synthetase subunit beta	P029_00830		hypothetical protein	P030_00065		glycyl-tRNA synthetase subunit beta	WSQ_00805		hypothetical protein	YYU_00810		hypothetical protein	YYY_00805		hypothetical protein
cluster_1207	ACCESSORY							CRT38_00060	glyS	glycyl-tRNA ligase subunit beta	HGE1_00060	glyS	glycyl-tRNA ligase subunit beta				P029_00070		glycyl-tRNA synthetase subunit beta				WSQ_00070		glycyl-tRNA synthetase subunit beta	YYU_00070		glycyl-tRNA synthetase subunit beta	YYY_00070		glycyl-tRNA synthetase subunit beta
cluster_1213	ACCESSORY							CRT38_00760		P44-new outer membrane protein
cluster_1221	ACCESSORY				APH_0184		hypothetical protein	CRT38_00800		hypothetical protein				O997_00935		hypothetical protein				P030_02100		hypothetical protein							YYY_00895		hypothetical protein
cluster_1225	ACCESSORY							CRT38_00820		hypothetical protein										P030_02125		hypothetical protein
cluster_1227	ACCESSORY	ANAPHAGO_00634		Uncharacterized protein	APH_0191		hypothetical protein	CRT38_00830		hypothetical protein
cluster_1246	ACCESSORY							CRT38_00950		hypothetical protein
cluster_1247	ACCESSORY							CRT38_00955		hypothetical protein										P030_02265		hypothetical protein
cluster_1255	ACCESSORY							CRT38_01005		hypothetical protein
cluster_127	ACCESSORY				APH_0158	sdhA-1	succinate dehydrogenase, flavoprotein subunit	CRT38_00695	sdhA	succinate dehydrogenase flavoprotein subunit	HGE1_00685	sdhA	succinate dehydrogenase flavoprotein subunit	O997_00815		fumarate reductase	P029_00795		fumarate reductase	P030_01220		fumarate reductase	WSQ_00770		succinate dehydrogenase	YYU_00775		succinate dehydrogenase	YYY_00770		succinate dehydrogenase
cluster_127	ACCESSORY				APH_0161	sdhA-2	succinate dehydrogenase, flavoprotein subunit	CRT38_00710	sdhA	succinate dehydrogenase flavoprotein subunit	HGE1_00700	sdhA	succinate dehydrogenase flavoprotein subunit	O997_00830		fumarate reductase	P029_00810		fumarate reductase	P030_01235		fumarate reductase	WSQ_00785		succinate dehydrogenase	YYU_00790		succinate dehydrogenase	YYY_00785		succinate dehydrogenase
cluster_1273	ACCESSORY							CRT38_01095		valyl-tRNA synthetase							P029_01235		hypothetical protein	P030_02420		hypothetical protein
cluster_1274	ACCESSORY	ANAPHAGO_00746						CRT38_01100		3,4-dihydroxy-2-butanone 4-phosphate synthase													WSQ_01195		hypothetical protein	YYU_01205		hypothetical protein	YYY_01210		hypothetical protein
cluster_128	ACCESSORY	ANAPHAGO_00243	sdhB-1	Succinate dehydrogenase, iron-sulfur protein	APH_0162	sdhB-2	succinate dehydrogenase, iron-sulfur protein	CRT38_00715	sdhB	succinate dehydrogenase iron-sulfur subunit	HGE1_00690	sdhB	succinate dehydrogenase iron-sulfur subunit	O997_00835		succinate dehydrogenase	P029_00815		succinate dehydrogenase	P030_01240		succinate dehydrogenase	WSQ_00790	sdhB	succinate dehydrogenase iron-sulfur subunit	YYU_00795	sdhB	succinate dehydrogenase iron-sulfur subunit	YYY_00790	sdhB	succinate dehydrogenase iron-sulfur subunit
cluster_128	ACCESSORY				APH_0159	sdhB-1	succinate dehydrogenase, iron-sulfur protein	CRT38_00700	sdhB	succinate dehydrogenase iron-sulfur subunit	HGE1_00705	sdhB	succinate dehydrogenase iron-sulfur subunit	O997_00820		succinate dehydrogenase	P029_00800		succinate dehydrogenase	P030_01225		succinate dehydrogenase	WSQ_00775	sdhB	succinate dehydrogenase iron-sulfur subunit	YYU_00780	sdhB	succinate dehydrogenase iron-sulfur subunit	YYY_00775	sdhB	succinate dehydrogenase iron-sulfur subunit
cluster_129	ACCESSORY				APH_0160		putative thymidylate synthase, flavin-dependent, truncated	CRT38_00705		putative thymidylate synthase, flavin-dependent	HGE1_00695		putative thymidylate synthase, flavin-dependent										WSQ_00780		hypothetical protein	YYU_00785		hypothetical protein	YYY_00780		hypothetical protein
cluster_1336	ACCESSORY							CRT38_01420		P44 outer membrane protein										P030_02760		hypothetical protein	WSQ_01525		hypothetical protein	YYU_01520		hypothetical protein	YYY_01535		hypothetical protein
cluster_1347	ACCESSORY				APH_0337		primosomal protein N truncated	CRT38_01495		primosomal protein N	HGE1_01500		primosomal protein N	O997_01635		hypothetical protein	P029_01665		hypothetical protein	P030_02850		hypothetical protein	WSQ_01605		hypothetical protein	YYU_01600		hypothetical protein	YYY_01620		hypothetical protein
cluster_1347	ACCESSORY				APH_0356	priA	primosomal protein N'	CRT38_01600		primosomal protein N'	HGE1_01600		primosomal protein N'	O997_01745		primosomal protein N'	P029_01765		primosomal protein N'	P030_02960		primosomal protein N'	WSQ_01715		primosomal protein N'	YYU_01710		primosomal protein N'	YYY_01730		primosomal protein N'
cluster_1368	ACCESSORY							CRT38_01605		hypothetical protein
cluster_1371	ACCESSORY							CRT38_01620		hypothetical protein
cluster_1389	ACCESSORY							CRT38_01745		HGE-14 protein										P030_03090		hypothetical protein
cluster_1390	ACCESSORY							CRT38_01747		HGE-14 protein										P030_03095		hypothetical protein
cluster_1391	ACCESSORY							CRT38_01752		HGE-14 protein										P030_03105		hypothetical protein
cluster_1392	ACCESSORY							CRT38_01757		hypothetical protein
cluster_1396	ACCESSORY				APH_0391		hypothetical protein	CRT38_01787		hypothetical protein	HGE1_01797		hypothetical protein				P029_02415		hypothetical protein				WSQ_01900		hypothetical protein	YYU_01890		hypothetical protein	YYY_01925		hypothetical protein
cluster_1397	ACCESSORY	ANAPHAGO_00969		Protein of unknown function				CRT38_01792		hypothetical protein										P030_03145		hypothetical protein
cluster_1413	ACCESSORY							CRT38_01872		hypothetical protein										P030_03230		hypothetical protein
cluster_1430	ACCESSORY							CRT38_01962		hypothetical protein				O997_02135		hypothetical protein
cluster_1441	ACCESSORY							CRT38_02017		hypothetical protein
cluster_1452	ACCESSORY							CRT38_02072		hypothetical protein				O997_02255		hypothetical protein				P030_03425		hypothetical protein
cluster_1453	ACCESSORY	ANAPHAGO_00446		HGE-14 protein	APH_0453		HGE-14 protein	CRT38_02077		HGE-14 protein	HGE1_02095		HGE-14 protein	O997_02260		hypothetical protein				P030_03430		hypothetical protein	WSQ_02215		hypothetical protein	YYU_02210		hypothetical protein	YYY_02245		hypothetical protein
cluster_1454	ACCESSORY				APH_0455		HGE-14 protein	CRT38_02082		HGE-14 protein							P029_02780		hypothetical protein				WSQ_02230		hypothetical protein	YYU_02225		hypothetical protein	YYY_02260		hypothetical protein
cluster_1457	ACCESSORY							CRT38_02102		hypothetical protein
cluster_1458	ACCESSORY				APH_0463		peptide chain release factor 2, truncated	CRT38_02107		peptide chain release factor 2	HGE1_02142		peptide chain release factor 2	O997_02375		hypothetical protein	P029_02890		hypothetical protein	P030_03535		hypothetical protein	WSQ_02270		hypothetical protein	YYU_02270		hypothetical protein	YYY_02300		hypothetical protein
cluster_1458	ACCESSORY				APH_0479	prfB	peptide chain release factor 2	CRT38_02167		peptide chain release factor 2	HGE1_02212		peptide chain release factor 2										WSQ_02345	prfA	peptide chain release factor 1	YYU_02355	prfA	peptide chain release factor 1	YYY_02375	prfA	peptide chain release factor 1
cluster_1465	ACCESSORY							CRT38_02147		hypothetical protein										P030_03510		hypothetical protein
cluster_1476	ACCESSORY	ANAPHAGO_00011		Uncharacterized protein				CRT38_02212		hypothetical protein							P029_02930		hypothetical protein	P030_03575		hypothetical protein
cluster_1495	ACCESSORY							CRT38_02327		hypothetical protein										P030_03715		hypothetical protein
cluster_150	ACCESSORY				APH_0188		hypothetical protein				HGE1_00810		hypothetical protein	O997_00955		hypothetical protein	P029_00920		hypothetical protein	P030_02120		hypothetical protein	WSQ_00900		hypothetical protein	YYU_00910		hypothetical protein	YYY_00915		hypothetical protein
cluster_1502	ACCESSORY							CRT38_02362		hypothetical protein										P030_03755		hypothetical protein
cluster_1505	ACCESSORY							CRT38_02382		TatD family hydrolase										P030_03775		hypothetical protein
cluster_151	ACCESSORY	ANAPHAGO_00631		Uncharacterized protein	APH_0189		hypothetical protein				HGE1_00815		hypothetical protein	O997_00960		hypothetical protein	P029_00925		hypothetical protein				WSQ_00905		hypothetical protein	YYU_00915		hypothetical protein	YYY_00920		hypothetical protein
cluster_1526	ACCESSORY				APH_0557		hypothetical protein	CRT38_02512		hypothetical protein				O997_02750		hypothetical protein	P029_03300		hypothetical protein	P030_03910		hypothetical protein	WSQ_02685		hypothetical protein	YYU_02690		hypothetical protein	YYY_02700		hypothetical protein
cluster_1527	ACCESSORY							CRT38_02517		hypothetical protein										P030_03915		hypothetical protein
cluster_1530	ACCESSORY							CRT38_02532		hypothetical protein										P030_03930		hypothetical protein
cluster_1544	ACCESSORY							CRT38_02622		hypothetical protein										P030_04065		hypothetical protein
cluster_1544	ACCESSORY							CRT38_02667		hypothetical protein										P030_04020		hypothetical protein
cluster_1547	ACCESSORY							CRT38_02637		hypothetical protein							P029_03425		hypothetical protein
cluster_1555	ACCESSORY							CRT38_02677		hypothetical protein							P029_03510		hypothetical protein
cluster_1592	ACCESSORY							CRT38_02897		hypothetical protein										P030_04365		hypothetical protein
cluster_160	ACCESSORY				APH_0201		conserved hypothetical protein	CRT38_00870		hypothetical protein	HGE1_00870		hypothetical protein	O997_01055		hypothetical protein	P029_00975		hypothetical protein	P030_02180		hypothetical protein	WSQ_00960		hypothetical protein	YYU_00970		hypothetical protein	YYY_00975		hypothetical protein
cluster_160	ACCESSORY				APH_0209		conserved hypothetical protein	CRT38_00910		hypothetical protein	HGE1_00905		hypothetical protein	O997_01015		hypothetical protein	P029_01020		hypothetical protein	P030_02220		hypothetical protein	WSQ_01000		hypothetical protein	YYU_01010		hypothetical protein	YYY_01015		hypothetical protein
cluster_1608	ACCESSORY							CRT38_02987		hypothetical protein										P030_04470		hypothetical protein
cluster_161	ACCESSORY				APH_0210	purM-2	phosphoribosylformylglycinamidine cyclo-ligase	CRT38_00915		phosphoribosylaminoimidazole synthetase	HGE1_00875		phosphoribosylaminoimidazole synthetase	O997_01060		phosphoribosylformylglycinamidine cyclo-ligase	P029_00990		phosphoribosylformylglycinamidine cyclo-ligase	P030_02225		phosphoribosylformylglycinamidine cyclo-ligase	WSQ_01005		phosphoribosylformylglycinamidine cyclo-ligase	YYU_01015		phosphoribosylformylglycinamidine cyclo-ligase	YYY_01020		phosphoribosylformylglycinamidine cyclo-ligase
cluster_161	ACCESSORY				APH_0202	purM-1	phosphoribosylformylglycinamidine cyclo-ligase	CRT38_00875		phosphoribosylaminoimidazole synthetase	HGE1_00910		phosphoribosylaminoimidazole synthetase	O997_01020		phosphoribosylformylglycinamidine cyclo-ligase	P029_01030		phosphoribosylformylglycinamidine cyclo-ligase	P030_02185		phosphoribosylformylglycinamidine cyclo-ligase	WSQ_00965		phosphoribosylformylglycinamidine cyclo-ligase	YYU_00975		phosphoribosylformylglycinamidine cyclo-ligase	YYY_00980		phosphoribosylformylglycinamidine cyclo-ligase
cluster_1622	ACCESSORY							CRT38_03077		ankyrin repeat-containing protein				O997_03385		hypothetical protein	P029_03970		hypothetical protein
cluster_1629	ACCESSORY							CRT38_03112		hypothetical protein				O997_03430		hypothetical protein				P030_04610		hypothetical protein
cluster_1631	ACCESSORY							CRT38_03122		hypothetical protein										P030_04625		hypothetical protein
cluster_1650	ACCESSORY				APH_0752		hypothetical protein	CRT38_03232		hypothetical protein	HGE1_03282		hypothetical protein										WSQ_03540		hypothetical protein	YYU_03540		hypothetical protein	YYY_03535		hypothetical protein
cluster_1664	ACCESSORY							CRT38_03302		hypothetical protein										P030_04835		hypothetical protein
cluster_168	ACCESSORY				APH_0211		phosphoribosylformylglycinamidine synthase domain protein	CRT38_00925		phosphoribosylformylglycinamidine synthase domain-containing protein	HGE1_00915		phosphoribosylformylglycinamidine synthase domain-containing protein				P029_01040		hypothetical protein
cluster_1680	ACCESSORY				APH_0797		hypothetical protein	CRT38_03382		hypothetical protein							P029_04380		hypothetical protein				WSQ_03715		hypothetical protein	YYU_03720		hypothetical protein	YYY_03710		hypothetical protein
cluster_1681	ACCESSORY							CRT38_03387		hypothetical protein
cluster_1690	ACCESSORY				APH_0707	atpG	ATP synthase F1, gamma subunit	CRT38_03432		ATP synthase F1, gamma subunit	HGE1_03112		ATP synthase F1, gamma subunit	O997_03375		ATP synthase subunit gamma	P029_03955		ATP synthase subunit gamma	P030_04985		ATP synthase subunit gamma	WSQ_03340		ATP synthase subunit gamma	YYU_03345		ATP synthase subunit gamma	YYY_03330		ATP synthase subunit gamma
cluster_1690	ACCESSORY				APH_0813		ATP synthase F1, gamma subunit, truncated	CRT38_03067		ATP synthase F1, gamma subunit	HGE1_03522		ATP synthase F1				P029_04440		ATP synthase subunit gamma	P030_04555		ATP synthase subunit gamma	WSQ_03780		hypothetical protein	YYU_03780		hypothetical protein	YYY_03770		hypothetical protein
cluster_1693	ACCESSORY							CRT38_03447		hypothetical protein										P030_05000		hypothetical protein
cluster_170	ACCESSORY				APH_0213		putative phosphoribosylformylglycinamidine synthase II	CRT38_00935		phosphoribosylformylglycinamidine synthase	HGE1_00925		phosphoribosylformylglycinamidine synthase	O997_01080		phosphoribosylformylglycinamidine synthase	P029_01055		phosphoribosylformylglycinamidine synthase	P030_02245		phosphoribosylformylglycinamidine synthase	WSQ_01020		phosphoribosylformylglycinamidine synthase	YYU_01030		phosphoribosylformylglycinamidine synthase	YYY_01035		phosphoribosylformylglycinamidine synthase
cluster_1701	ACCESSORY							CRT38_03472		hypothetical protein				O997_03865		hypothetical protein				P030_05040		hypothetical protein
cluster_1707	ACCESSORY							CRT38_03502		hypothetical protein										P030_05070		hypothetical protein
cluster_171	ACCESSORY										HGE1_00935		hypothetical protein													YYU_01040		hypothetical protein
cluster_1710	ACCESSORY							CRT38_03517		hypothetical protein							P029_04540		hypothetical protein	P030_05095		hypothetical protein
cluster_1714	ACCESSORY				APH_0846		hypothetical protein	CRT38_03552		hypothetical protein	HGE1_03652		hypothetical protein										WSQ_03920		hypothetical protein	YYU_03915		hypothetical protein	YYY_03910		hypothetical protein
cluster_172	ACCESSORY										HGE1_00940		hypothetical protein
cluster_1720	ACCESSORY							CRT38_03582		hypothetical protein										P030_05165		hypothetical protein
cluster_1721	ACCESSORY				APH_0876		biotin--acetyl-CoA-carboxylase ligase	CRT38_03587		biotin--acetyl-CoA-carboxylase ligase	HGE1_03752		biotin--acetyl-CoA-carboxylase ligase	O997_04045		biotin--acetyl-CoA-carboxylase ligase	P029_04715		biotin--acetyl-CoA-carboxylase ligase	P030_05235		biotin--acetyl-CoA-carboxylase ligase	WSQ_04035		biotin--acetyl-CoA-carboxylase ligase	YYU_04020		biotin--acetyl-CoA-carboxylase ligase	YYY_04020		biotin--acetyl-CoA-carboxylase ligase
cluster_1721	ACCESSORY				APH_0856		putative biotin--acetyl-CoA-carboxylase ligase, truncated	CRT38_03637		biotin--acetyl-CoA-carboxylase ligase	HGE1_03687		putative biotin--acetyl-CoA-carboxylase ligase	O997_03960		biotin--acetyl-CoA-carboxylase ligase	P029_04550		biotin--acetyl-CoA-carboxylase ligase				WSQ_03955		hypothetical protein	YYU_03950		hypothetical protein	YYY_03945		hypothetical protein
cluster_1728	ACCESSORY							CRT38_03627		hypothetical protein										P030_05220		hypothetical protein
cluster_1732	ACCESSORY							CRT38_03647		hypothetical protein										P030_05245		hypothetical protein
cluster_1733	ACCESSORY	ANAPHAGO_00188		Uncharacterized protein	APH_0879		hypothetical protein	CRT38_03652		hypothetical protein	HGE1_03767		hypothetical protein	O997_04060		hypothetical protein				P030_05250		hypothetical protein	WSQ_04055		hypothetical protein	YYU_04035		hypothetical protein	YYY_04040		hypothetical protein
cluster_1738	ACCESSORY							CRT38_03682		hypothetical protein										P030_05285		hypothetical protein
cluster_1739	ACCESSORY							CRT38_03687		type IV secretion system ATPase VirB4
cluster_1744	ACCESSORY				APH_0896		hypothetical protein	CRT38_03712		hypothetical protein				O997_04125		hypothetical protein	P029_04810		hypothetical protein	P030_05315		hypothetical protein				YYU_04095		hypothetical protein
cluster_1749	ACCESSORY							CRT38_03742		hypothetical protein										P030_05345		hypothetical protein
cluster_1756	ACCESSORY				APH_0913		hypothetical protein	CRT38_03777		hypothetical protein	HGE1_03887		hypothetical protein	O997_04205		hypothetical protein	P029_04875		hypothetical protein	P030_05385		hypothetical protein	WSQ_04190		hypothetical protein	YYU_04165		hypothetical protein	YYY_04180		hypothetical protein
cluster_1760	ACCESSORY				APH_0917		hypothetical protein	CRT38_03802		hypothetical protein	HGE1_03912		hypothetical protein	O997_04235		hypothetical protein	P029_04900		hypothetical protein	P030_05415		hypothetical protein	WSQ_04220		hypothetical protein	YYU_04195		hypothetical protein	YYY_04210		hypothetical protein
cluster_1763	ACCESSORY							CRT38_03817		hypothetical protein										P030_05445		hypothetical protein
cluster_1764	ACCESSORY							CRT38_03822		hypothetical protein				O997_04260		hypothetical protein				P030_05450		hypothetical protein
cluster_1765	ACCESSORY	ANAPHAGO_00929		ABC transporter ATP-binding protein	APH_0986		ABC transporter, ATP-binding protein	CRT38_03827		ABC transporter, ATP-binding protein	HGE1_04217		ABC transporter, ATP-binding protein	O997_04265		ABC transporter	P029_04925		ABC transporter	P030_05455		ABC transporter	WSQ_04550		spermidine/putrescine ABC transporter ATP-binding protein	YYU_04515		spermidine/putrescine ABC transporter ATP-binding protein	YYY_04545		spermidine/putrescine ABC transporter ATP-binding protein
cluster_1765	ACCESSORY	ANAPHAGO_00223	potA	Spermidine/putrescine import ATP-binding protein (PotA)				CRT38_04262		ABC transporter, ATP-binding protein				O997_04570		ABC transporter	P029_05235		ABC transporter	P030_05740		ABC transporter
cluster_1765	ACCESSORY							CRT38_04092		ABC transporter, ATP-binding protein
cluster_1771	ACCESSORY				APH_0927		hypothetical protein	CRT38_03857		hypothetical protein	HGE1_03957		hypothetical protein	O997_04300		hypothetical protein				P030_05490		hypothetical protein	WSQ_04270		hypothetical protein	YYU_04245		hypothetical protein	YYY_04265		hypothetical protein
cluster_1776	ACCESSORY							CRT38_03887		P44-new outer membrane protein										P030_05520		P44-1 outer membrane protein
cluster_178	ACCESSORY				APH_0224		pyridine nucleotide-disulfide oxidoreductase	CRT38_00985		tRNA uridine 5-carboxymethylaminomethyl modification enzyme GidA	HGE1_00970		tRNA uridine 5-carboxymethylaminomethyl modification enzyme GidA	O997_01120		tRNA uridine 5-carboxymethylaminomethyl modification protein	P029_01105		tRNA uridine 5-carboxymethylaminomethyl modification protein	P030_02295		tRNA uridine 5-carboxymethylaminomethyl modification protein	WSQ_01065		tRNA uridine 5-carboxymethylaminomethyl modification protein	YYU_01075		tRNA uridine 5-carboxymethylaminomethyl modification protein	YYY_01080		tRNA uridine 5-carboxymethylaminomethyl modification protein
cluster_1784	ACCESSORY							CRT38_03932		hypothetical protein										P030_05565		hypothetical protein
cluster_1787	ACCESSORY							CRT38_03947		P44 outer membrane protein
cluster_180	ACCESSORY										HGE1_00990		hypothetical protein				P029_01125		hypothetical protein				WSQ_01090		hypothetical protein	YYU_01100		hypothetical protein	YYY_01105		hypothetical protein
cluster_1808	ACCESSORY							CRT38_04062		MSP2 family outer membrane protein				O997_04540		hypothetical protein	P029_05205		hypothetical protein	P030_05895		P44-1 outer membrane protein	WSQ_04315		hypothetical protein	YYU_04290		hypothetical protein	YYY_04310		hypothetical protein
cluster_1808	ACCESSORY							CRT38_04397		MSP2 family outer membrane protein													WSQ_04320		hypothetical protein	YYU_04485		hypothetical protein	YYY_04315		hypothetical protein
cluster_1808	ACCESSORY							CRT38_04232		MSP2 family outer membrane protein													WSQ_04520		hypothetical protein				YYY_04515		hypothetical protein
cluster_1818	ACCESSORY							CRT38_04122		hypothetical protein										P030_05770		hypothetical protein
cluster_1818	ACCESSORY							CRT38_04287		hypothetical protein
cluster_1822	ACCESSORY							CRT38_04147		hypothetical protein										P030_05795		hypothetical protein
cluster_1822	ACCESSORY							CRT38_04312		hypothetical protein
cluster_1830	ACCESSORY				APH_1009		hypothetical protein	CRT38_04197		hypothetical protein	HGE1_04327		hypothetical protein
cluster_1830	ACCESSORY							CRT38_04362		hypothetical protein
cluster_1835	ACCESSORY	ANAPHAGO_00301	mnhE	MnhE	APH_1015		Na+/H+ ion antiporter family protein	CRT38_04222		Na+/H+ ion antiporter family protein	HGE1_04352		Na+/H+ ion antiporter family protein	O997_04715		sodium:proton antiporter	P029_05405		sodium:proton antiporter	P030_05885		sodium:proton antiporter	WSQ_04685		hypothetical protein	YYU_04655		hypothetical protein	YYY_04680		hypothetical protein
cluster_1835	ACCESSORY							CRT38_04387		Na+/H+ ion antiporter family protein
cluster_1848	ACCESSORY	ANAPHAGO_00214		Uncharacterized protein	APH_0992		hypothetical protein	CRT38_04292		hypothetical protein													WSQ_04575		hypothetical protein	YYU_04545		hypothetical protein	YYY_04570		hypothetical protein
cluster_188	ACCESSORY										HGE1_01040		hypothetical protein										WSQ_01140		hypothetical protein	YYU_01150		hypothetical protein	YYY_01155		hypothetical protein
cluster_1885	ACCESSORY							CRT38_04497		hypothetical protein										P030_06010		hypothetical protein
cluster_1886	ACCESSORY				APH_1038		hypothetical protein	CRT38_04502		hypothetical protein													WSQ_03025		hypothetical protein	YYU_03025		hypothetical protein	YYY_04805		hypothetical protein
cluster_1886	ACCESSORY				APH_0638		hypothetical protein																WSQ_04800		hypothetical protein	YYU_04770		hypothetical protein	YYY_03035		hypothetical protein
cluster_189	ACCESSORY				APH_0237		hypothetical protein	CRT38_01045		hypothetical protein	HGE1_01045		hypothetical protein							P030_02365		hypothetical protein	WSQ_01145		hypothetical protein	YYU_01155		hypothetical protein	YYY_01160		hypothetical protein
cluster_1891	ACCESSORY							CRT38_04532		hypothetical protein							P029_05575		hypothetical protein	P030_06050		hypothetical protein
cluster_1891	ACCESSORY																			P030_06055		hypothetical protein
cluster_1902	ACCESSORY							CRT38_04617		P44-new outer membrane protein
cluster_1906	ACCESSORY							CRT38_04635		hypothetical protein
cluster_1914	ACCESSORY							CRT38_04692		hypothetical protein													WSQ_04980		hypothetical protein				YYY_04980		hypothetical protein
cluster_1917	ACCESSORY							CRT38_04712		hypothetical protein
cluster_1924	ACCESSORY							CRT38_04747		hypothetical protein										P030_06250		hypothetical protein
cluster_1924	ACCESSORY																			P030_06090		hypothetical protein
cluster_1932	ACCESSORY							CRT38_04787		hypothetical protein										P030_06305		hypothetical protein
cluster_1934	ACCESSORY							CRT38_04802		hypothetical protein
cluster_1938	ACCESSORY							CRT38_04827		hypothetical protein
cluster_1951	ACCESSORY							CRT38_04917		hypothetical protein										P030_06420		hypothetical protein
cluster_1953	ACCESSORY							CRT38_04927		P44 outer membrane protein										P030_06430		hypothetical protein
cluster_1958	ACCESSORY							CRT38_04952		hypothetical protein										P030_06460		hypothetical protein
cluster_1961	ACCESSORY							CRT38_04965		hypothetical protein	HGE1_04897		hypothetical protein	O997_05270		hypothetical protein	P029_06650		hypothetical protein				WSQ_05280		hypothetical protein	YYU_05230		hypothetical protein	YYY_05295		hypothetical protein
cluster_1961	ACCESSORY										HGE1_04882		hypothetical protein				P029_06635		hypothetical protein				WSQ_05265		hypothetical protein				YYY_05285		hypothetical protein
cluster_1961	ACCESSORY																												YYY_05275		hypothetical protein
cluster_1969	ACCESSORY							CRT38_05002		hypothetical protein										P030_06510		hypothetical protein	WSQ_05290		hypothetical protein
cluster_1973	ACCESSORY							CRT38_05029		hypothetical protein										P030_06540		hypothetical protein
cluster_1974	ACCESSORY							CRT38_05032		hypothetical protein										P030_06545		hypothetical protein
cluster_1979	ACCESSORY	ANAPHAGO_00879	htrA	Protease DO	APH_1148		protease DO family protein	CRT38_05057		protease DO family protein	HGE1_04962		protease DO family protein	O997_05350		protease DO family protein				P030_06570		protease DO family protein	WSQ_05345		serine protease	YYU_05295		serine protease	YYY_05360		serine protease
cluster_1986	ACCESSORY				APH_1158		peptidase, M16 family	CRT38_05102		M16 family peptidase	HGE1_05017		M16 family peptidase	O997_05415		peptidase	P029_06770		peptidase	P030_06615		peptidase	WSQ_05395		hypothetical protein	YYU_05345		hypothetical protein	YYY_05410		hypothetical protein
cluster_199	ACCESSORY				APH_0250		valyl-tRNA synthetase, truncated				HGE1_01100		valyl-tRNA synthetase
cluster_1995	ACCESSORY							CRT38_05152		P44-8b outer membrane protein													WSQ_05425		hypothetical protein	YYU_05470		hypothetical protein	YYY_05440		hypothetical protein
cluster_1995	ACCESSORY																						WSQ_05525		hypothetical protein
cluster_2004	ACCESSORY	ANAPHAGO_00164	grxC	Glutaredoxin 3				CRT38_05202		glutaredoxin 3							P029_06860		glutaredoxin	P030_00735		glutaredoxin
cluster_201	ACCESSORY	ANAPHAGO_00748		Uncharacterized protein	APH_0255		hypothetical protein	CRT38_01110		hypothetical protein	HGE1_01115		hypothetical protein										WSQ_01205		hypothetical protein	YYU_01215		hypothetical protein	YYY_01220		hypothetical protein
cluster_202	ACCESSORY				APH_0256		type I secretion system ATPase/hypothetical protein	CRT38_01115		type I secretion system ATPase	HGE1_01120		type I secretion system ATPase	O997_01250		ABC transporter ATP-binding protein				P030_02440		ABC transporter ATP-binding protein	WSQ_01210		ATP-binding protein	YYU_01220		ATP-binding protein	YYY_01225		ATP-binding protein
cluster_2021	ACCESSORY				APH_1204		cytochrome c-type biogenesis protein, truncated	CRT38_05302		cytochrome c-type biogenesis protein	HGE1_05237		cytochrome c-type biogenesis protein	O997_05620		hypothetical protein	P029_01900		hypothetical protein	P030_00875		hypothetical protein	WSQ_05610		hypothetical protein	YYU_05555		hypothetical protein	YYY_05625		hypothetical protein
cluster_2021	ACCESSORY				APH_1271		cytochrome c-type biogenesis protein, CcmF/CycK/CcsA family	CRT38_05572		CcmF/CcyK/CcsA family cytochrome c biogenesis protein	HGE1_05547		CcmF/CcyK/CcsA family cytochrome c biogenesis protein	O997_05970		cytochrome C biogenesis protein CcsA	P029_02250		cytochrome C biogenesis protein CcsA	P030_01390		cytochrome C biogenesis protein CcsA	WSQ_05945		cytochrome C biogenesis protein CcsA	YYU_05880		cytochrome C biogenesis protein CcsA	YYY_05955		cytochrome C biogenesis protein CcsA
cluster_2021	ACCESSORY													O997_05810		cytochrome C biogenesis protein CcsA
cluster_2032	ACCESSORY							CRT38_05357		hypothetical protein										P030_00930		hypothetical protein
cluster_2046	ACCESSORY							CRT38_05437		P44-new outer membrane protein
cluster_2082	ACCESSORY							CRT38_05637		P44 outer membrane protein										P030_02060		hypothetical protein	WSQ_05770		hypothetical protein
cluster_2086	ACCESSORY							CRT38_05662		50S ribosomal protein L25/general stress protein Ctc
cluster_2091	ACCESSORY	ANAPHAGO_00605	coxC	Cytochrome C oxidase subunit III	APH_1295		conserved domain protein	CRT38_05687		hypothetical protein	HGE1_05652		hypothetical protein	O997_00095		cytochrome C oxidase subunit III	P029_00095		cytochrome C oxidase subunit III	P030_00090		cytochrome C oxidase subunit III	WSQ_00095		cytochrome C oxidase subunit III	YYU_00095		cytochrome C oxidase subunit III	YYY_00095		cytochrome C oxidase subunit III
cluster_2091	ACCESSORY				APH_0019		cytochrome c oxidase, subunit III	CRT38_00085		cytochrome c oxidase, subunit III	HGE1_00085		cytochrome c oxidase, subunit III
cluster_2098	ACCESSORY							CRT38_05732		comF family protein
cluster_210	ACCESSORY	ANAPHAGO_01084		Uncharacterized protein	APH_0265		hypothetical protein	CRT38_01155		hypothetical protein	HGE1_01160		hypothetical protein	O997_01295		hypothetical protein	P029_01295		hypothetical protein	P030_02485		hypothetical protein	WSQ_01250		hypothetical protein	YYU_01260		hypothetical protein	YYY_01270		hypothetical protein
cluster_210	ACCESSORY																P029_01300		hypothetical protein
cluster_2104	ACCESSORY				APH_1314	ribA	GTP cyclohydrolase II	CRT38_05777		GTP cyclohydrolase II	HGE1_05742		GTP cyclohydrolase II	O997_06170		GTP cyclohydrolase	P029_05845		GTP cyclohydrolase	P030_01605		GTP cyclohydrolase	WSQ_06165		GTP cyclohydrolase	YYU_06100		GTP cyclohydrolase	YYY_06180		GTP cyclohydrolase
cluster_2104	ACCESSORY				APH_1319		GTP cyclohydrolase II, degenerate	CRT38_05792		GTP cyclohydrolase II	HGE1_05757		GTP cyclohydrolase II	O997_06190		GTP cyclohydrolase	P029_05865		GTP cyclohydrolase	P030_01625		GTP cyclohydrolase
cluster_2108	ACCESSORY							CRT38_05797		hypothetical protein
cluster_211	ACCESSORY							CRT38_01160		hypothetical protein	HGE1_01165		hypothetical protein				P029_01305		hypothetical protein	P030_02490		hypothetical protein	WSQ_01255		hypothetical protein				YYY_01275		hypothetical protein
cluster_2135	ACCESSORY							CRT38_05962		MSP2 family outer membrane protein										P030_01800		P44-1 outer membrane protein
cluster_2136	ACCESSORY							CRT38_05967		MSP2 family outer membrane protein										P030_01805		P44-1 outer membrane protein
cluster_2137	ACCESSORY							CRT38_05972		MSP2 family outer membrane protein										P030_01810		P44-1 outer membrane protein
cluster_214	ACCESSORY				APH_0268		transketolase, thiamine diphosphate binding domain, N-terminal fragment				HGE1_01180		transketolase										WSQ_01270		hypothetical protein	YYU_01275		hypothetical protein	YYY_01290		hypothetical protein
cluster_2142	ACCESSORY	ANAPHAGO_00756		Uncharacterized protein	APH_1365		hypothetical protein	CRT38_06002		hypothetical protein	HGE1_05977		hypothetical protein										WSQ_06375		hypothetical protein	YYU_06315		hypothetical protein	YYY_06390		hypothetical protein
cluster_215	ACCESSORY				APH_0269		hypothetical protein	CRT38_01180		hypothetical protein	HGE1_01185		hypothetical protein	O997_01585		hypothetical protein				P030_02805		hypothetical protein	WSQ_01275		hypothetical protein	YYU_01280		hypothetical protein	YYY_01295		hypothetical protein
cluster_215	ACCESSORY													O997_01315		hypothetical protein				P030_02510		hypothetical protein	WSQ_01560		hypothetical protein	YYU_01555		hypothetical protein
cluster_2157	ACCESSORY							CRT38_06077		hypothetical protein				O997_06475		hypothetical protein				P030_01920		hypothetical protein
cluster_2184	ACCESSORY							CRT38_06227		P44-new outer membrane protein
cluster_22	ACCESSORY	ANAPHAGO_00131	possible bioC	Putative biotin synthesis protein BioC	APH_0025		putative biotin synthesis protein BioC	CRT38_00115		putative biotin synthesis protein BioC	HGE1_00110		putative biotin synthesis protein BioC										WSQ_00120		hypothetical protein	YYU_00120		hypothetical protein	YYY_00120		hypothetical protein
cluster_2207	ACCESSORY				APH_0024		hypothetical protein
cluster_221	ACCESSORY				APH_1032	tuf-2	translation elongation factor Tu	CRT38_01215		elongation factor Tu	HGE1_01220		elongation factor Tu	O997_04800	tuf	elongation factor Tu	P029_01365	tuf	elongation factor Tu	P030_02550	tuf	elongation factor Tu	WSQ_01315	tuf	elongation factor Tu	YYU_01320	tuf	elongation factor Tu	YYY_01335	tuf	elongation factor Tu
cluster_221	ACCESSORY				APH_0278	tuf-1	translation elongation factor Tu	CRT38_04467		elongation factor Tu	HGE1_04427		elongation factor Tu	O997_01355	tuf	elongation factor Tu	P029_05505	tuf	elongation factor Tu	P030_05980	tuf	elongation factor Tu	WSQ_04770	tuf	elongation factor Tu	YYU_04740	tuf	elongation factor Tu	YYY_04775	tuf	elongation factor Tu
cluster_2211	ACCESSORY				APH_0028		hypothetical protein
cluster_2227	ACCESSORY				APH_0049		hypothetical protein	CRT38_00220		hypothetical protein	HGE1_00220		hypothetical protein	O997_00235		hypothetical protein				P030_00230		hypothetical protein	WSQ_00235		hypothetical protein	YYU_00240		hypothetical protein	YYY_00235		hypothetical protein
cluster_2233	ACCESSORY				APH_0055		hypothetical protein
cluster_2235	ACCESSORY				APH_0057		hypothetical protein
cluster_2241	ACCESSORY	ANAPHAGO_00132		Uncharacterized protein	APH_0063		hypothetical protein
cluster_2272	ACCESSORY				APH_0100		hypothetical protein
cluster_2278	ACCESSORY	ANAPHAGO_00038		Uncharacterized protein	APH_0108		hypothetical protein																WSQ_00545		hypothetical protein	YYU_00545		hypothetical protein	YYY_00545		hypothetical protein
cluster_2284	ACCESSORY				APH_0114		hypothetical protein							O997_00625		hypothetical protein				P030_00590		hypothetical protein
cluster_2285	ACCESSORY	ANAPHAGO_00053		Uncharacterized protein	APH_0116		hypothetical protein																			YYU_00595		hypothetical protein
cluster_2287	ACCESSORY				APH_0118		hypothetical protein
cluster_2290	ACCESSORY				APH_0121		hypothetical protein
cluster_2295	ACCESSORY				APH_0129		tubulin/FtsZ family, C-terminal domain protein	CRT38_05677		cell division protein FtsZ	HGE1_00565		tubulin/FtsZ family protein	O997_00685		hypothetical protein	P029_05735		cell division protein FtsZ	P030_01495		cell division protein FtsZ	WSQ_00630		cell division protein FtsZ	YYU_00640		cell division protein FtsZ	YYY_00635		hypothetical protein
cluster_2295	ACCESSORY				APH_1292	ftsZ	cell division protein FtsZ				HGE1_05637		cell division protein FtsZ	O997_06070		cell division protein FtsZ							WSQ_06045		cell division protein FtsZ	YYU_05975		cell division protein FtsZ	YYY_06050		cell division protein FtsZ
cluster_2297	ACCESSORY				APH_0131		conserved domain protein	CRT38_00590		hypothetical protein	HGE1_00575		hypothetical protein	O997_00705		hypothetical protein	P029_00680		hypothetical protein	P030_00670		hypothetical protein	WSQ_00640		hypothetical protein	YYU_00650		hypothetical protein	YYY_00645		hypothetical protein
cluster_2306	ACCESSORY				APH_0147		guanylate kinase, truncated	CRT38_00650		guanylate kinase	HGE1_00640		guanylate kinase	O997_00875		guanylate kinase	P029_00855		guanylate kinase	P030_01175		guanylate kinase	WSQ_00725		guanylate kinase	YYU_00730		guanylate kinase	YYY_00725		guanylate kinase
cluster_2306	ACCESSORY				APH_0170	gmk	guanylate kinase	CRT38_00755	gmk	guanylate kinase	HGE1_00745	gmk	guanylate kinase	O997_00770		guanylate kinase	P029_00740		guanylate kinase	P030_01280		guanylate kinase	WSQ_00835		guanylate kinase	YYU_00840		guanylate kinase	YYY_00835		guanylate kinase
cluster_2328	ACCESSORY				APH_0173		hypothetical protein
cluster_233	ACCESSORY										HGE1_01280		50S ribosomal protein L14
cluster_2336	ACCESSORY				APH_0182		hypothetical protein
cluster_2337	ACCESSORY				APH_0183		hypothetical protein
cluster_2350	ACCESSORY				APH_0197		hypothetical protein				HGE1_00850		hypothetical protein										WSQ_00940		hypothetical protein	YYU_00950		hypothetical protein	YYY_00955		hypothetical protein
cluster_2364	ACCESSORY				APH_0215		hypothetical protein
cluster_2365	ACCESSORY				APH_0217		hypothetical protein							O997_01090		hypothetical protein				P030_02260		AraC family transcriptional regulator	WSQ_01035		hypothetical protein	YYU_01045		hypothetical protein	YYY_01050		hypothetical protein
cluster_2371	ACCESSORY				APH_0223		hypothetical protein
cluster_2374	ACCESSORY				APH_0227		hypothetical protein
cluster_2383	ACCESSORY				APH_0239		hypothetical protein
cluster_2388	ACCESSORY				APH_0244		hypothetical protein
cluster_2395	ACCESSORY				APH_0251		Putative RecA protein, degenerate
cluster_2411	ACCESSORY				APH_0270		hypothetical protein
cluster_2460	ACCESSORY				APH_0324		hypothetical protein													P030_02790		hypothetical protein
cluster_2467	ACCESSORY				APH_0333		hypothetical protein																WSQ_01590		hypothetical protein	YYU_01585		hypothetical protein	YYY_01605		hypothetical protein
cluster_2468	ACCESSORY				APH_0334		hypothetical protein
cluster_2491	ACCESSORY				APH_0360		hypothetical protein																WSQ_01730		hypothetical protein	YYU_01725		hypothetical protein	YYY_01745		hypothetical protein
cluster_2492	ACCESSORY				APH_0361		hypothetical protein																			YYU_01730		hypothetical protein
cluster_25	ACCESSORY							CRT38_00130		P44-new outer membrane protein	HGE1_00130		P44-new outer membrane protein										WSQ_00135		hypothetical protein				YYY_00135		hypothetical protein
cluster_2506	ACCESSORY				APH_0377	virB6-4	type IV secretion system protein VirB6 family (VirB6-4)
cluster_253	ACCESSORY				APH_0309	rpmH	ribosomal protein L34	CRT38_01375	rpmH	50S ribosomal protein L34	HGE1_01380	rpmH	50S ribosomal protein L34	O997_01510		50S ribosomal protein L34	P029_01520		50S ribosomal protein L34	P030_02715		50S ribosomal protein L34	WSQ_01480		50S ribosomal protein L34	YYU_01475		50S ribosomal protein L34	YYY_01490		50S ribosomal protein L34
cluster_2536	ACCESSORY				APH_0409		hypothetical protein
cluster_2540	ACCESSORY				APH_0414		hypothetical protein
cluster_2544	ACCESSORY	ANAPHAGO_00808	virB4-1	Type IV secretion system protein virB4-1	APH_0419		type IV secretion system protein VirB4, truncated	CRT38_01907		type IV secretion system ATPase VirB4	HGE1_01927		type IV secretion system ATPase VirB4	O997_02075		type IV secretion system ATPase VirB4	P029_02570		type IV secretion system ATPase VirB4	P030_03270		type IV secretion system ATPase VirB4	WSQ_02045		hypothetical protein	YYU_02035		hypothetical protein	YYY_02070		hypothetical protein
cluster_2544	ACCESSORY				APH_0373	virB4-1	type IV secretion system protein VirB4 (VirB4-1)	CRT38_01665		type IV secretion system ATPase VirB4	HGE1_01675		type IV secretion system ATPase VirB4	O997_01830		type IV secretion system ATPase VirB4	P029_01835		type IV secretion system ATPase VirB4	P030_03030		type IV secretion system ATPase VirB4	WSQ_01805		transporter	YYU_01795		transporter	YYY_01820		transporter
cluster_2553	ACCESSORY	ANAPHAGO_00079		Uncharacterized protein	APH_0429		hypothetical protein
cluster_2557	ACCESSORY	ANAPHAGO_00083	fadB	3-hydroxyacyl-COA dehydrogenase bO272.3	APH_0433		conserved domain protein	CRT38_01977		hypothetical protein	HGE1_01992		hypothetical protein										WSQ_02105		hypothetical protein	YYU_02100		hypothetical protein	YYY_02135		hypothetical protein
cluster_256	ACCESSORY	ANAPHAGO_00831		Uncharacterized protein	APH_0312		hypothetical protein	CRT38_01390		hypothetical protein	HGE1_01395		hypothetical protein										WSQ_01495		hypothetical protein	YYU_01490		hypothetical protein	YYY_01505		hypothetical protein
cluster_2565	ACCESSORY				APH_0441		hypothetical protein							O997_02195		hypothetical protein	P029_02700		hypothetical protein	P030_03370		hypothetical protein	WSQ_02155		hypothetical protein	YYU_02150		hypothetical protein	YYY_02185		hypothetical protein
cluster_2579	ACCESSORY				APH_0456		hypothetical protein																WSQ_02235		hypothetical protein	YYU_02230		hypothetical protein	YYY_02265		hypothetical protein
cluster_2581	ACCESSORY				APH_0458		hypothetical protein
cluster_2582	ACCESSORY	ANAPHAGO_00908	gatB	Aspartyl/glutamyl-tRNA(Asn/Gln) amidotransferase subunit B	APH_0462		aspartyl/glutamyl-tRNA(Asn/Gln) amidotransferase subunit B, degenerate	CRT38_02137	gatB	aspartyl/glutamyl-tRNA amidotransferase subunit B	HGE1_02172	gatB	aspartyl/glutamyl-tRNA amidotransferase subunit B	O997_02325	gatB	glutamyl-tRNA amidotransferase	P029_02845	gatB	glutamyl-tRNA amidotransferase	P030_03500	gatB	glutamyl-tRNA amidotransferase	WSQ_02295	gatB	glutamyl-tRNA amidotransferase subunit B	YYU_02345		hypothetical protein	YYY_02330	gatB	glutamyl-tRNA amidotransferase subunit B
cluster_2582	ACCESSORY				APH_0478		aspartyl/glutamyl-tRNA(Asn/Gln) amidotransferase subunit B, degenerate																			YYU_02260		hypothetical protein
cluster_2582	ACCESSORY				APH_0470	gatB	glutamyl-tRNA(Gln) amidotransferase, B subunit																			YYU_02300	gatB	glutamyl-tRNA amidotransferase subunit B
cluster_2586	ACCESSORY				APH_0466		hypothetical protein
cluster_2590	ACCESSORY				APH_0471		exodeoxyribonuclease III, N-terminal truncated	CRT38_02142		exodeoxyribonuclease III	HGE1_02177		exodeoxyribonuclease III	O997_02330		exodeoxyribonuclease III	P029_03025		exodeoxyribonuclease III	P030_03505		exodeoxyribonuclease III	WSQ_02300		exodeoxyribonuclease III	YYU_02305		exodeoxyribonuclease III	YYY_02335		exodeoxyribonuclease III
cluster_2590	ACCESSORY				APH_0505	xth	exodeoxyribonuclease III	CRT38_02287		exodeoxyribonuclease III	HGE1_02322		exodeoxyribonuclease III	O997_02500		exodeoxyribonuclease III	P029_02850		exodeoxyribonuclease III	P030_03665		exodeoxyribonuclease III	WSQ_02460		exodeoxyribonuclease III	YYU_02465		exodeoxyribonuclease III	YYY_02485		exodeoxyribonuclease III
cluster_26	ACCESSORY				APH_0032		conserved domain protein				HGE1_00140		hypothetical protein	O997_00145		hypothetical protein							WSQ_00145		hypothetical protein	YYU_00150		hypothetical protein	YYY_00145		hypothetical protein
cluster_2603	ACCESSORY				APH_0488		hypothetical protein
cluster_2613	ACCESSORY				APH_0507		hypothetical protein
cluster_2614	ACCESSORY				APH_0508	rpmJ	ribosomal protein L36																WSQ_02470		50S ribosomal protein L36	YYU_02475		50S ribosomal protein L36	YYY_02495		50S ribosomal protein L36
cluster_2621	ACCESSORY				APH_0518		hypothetical protein
cluster_2625	ACCESSORY				APH_0523		hypothetical protein
cluster_2631	ACCESSORY				APH_0530		hydrolase, TatD family, truncated							O997_02605		hypothetical protein							WSQ_02555		hypothetical protein	YYU_02560		hypothetical protein
cluster_2633	ACCESSORY				APH_0532		hypothetical protein							O997_02615		hypothetical protein
cluster_2639	ACCESSORY	ANAPHAGO_00941	yidC	Membrane protein insertase YidC	APH_0541		putative membrane protein	CRT38_02432		membrane protein insertase	HGE1_02452		membrane protein insertase	O997_02660		hypothetical protein	P029_03210		hypothetical protein	P030_03825		insertase	WSQ_02610		hypothetical protein	YYU_02615		hypothetical protein	YYY_02625		hypothetical protein
cluster_2639	ACCESSORY				APH_0540		inner membrane protein, 60 kDa							O997_02655		insertase	P029_03205		insertase				WSQ_02605		insertase	YYU_02610		insertase	YYY_02620		insertase
cluster_2656	ACCESSORY				APH_0562		hypothetical protein
cluster_266	ACCESSORY				APH_0327		hypothetical protein	CRT38_01460		hypothetical protein	HGE1_01465		hypothetical protein				P029_01325		hypothetical protein										YYY_01575		hypothetical protein
cluster_2669	ACCESSORY				APH_0577		hypothetical protein																			YYU_02770		hypothetical protein
cluster_2670	ACCESSORY				APH_0578		hypothetical protein
cluster_2676	ACCESSORY				APH_0587		hypothetical protein
cluster_2678	ACCESSORY				APH_0589		hypothetical protein
cluster_2680	ACCESSORY				APH_0592		hypothetical protein																WSQ_02815		hypothetical protein	YYU_02825		hypothetical protein	YYY_02825		hypothetical protein
cluster_2682	ACCESSORY				APH_0595		hypothetical protein
cluster_2687	ACCESSORY				APH_0602		hypothetical protein
cluster_2696	ACCESSORY				APH_0615		hypothetical protein	CRT38_02722		hypothetical protein	HGE1_02827		hypothetical protein	O997_02975		hypothetical protein	P029_03570		hypothetical protein	P030_04145		hypothetical protein	WSQ_02925		hypothetical protein	YYU_02930		hypothetical protein	YYY_02935		hypothetical protein
cluster_2696	ACCESSORY										HGE1_02747		hypothetical protein
cluster_27	ACCESSORY				APH_0033		hypothetical protein	CRT38_00145		hypothetical protein	HGE1_00145		hypothetical protein	O997_00150		hypothetical protein	P029_00150		hypothetical protein	P030_00145		hypothetical protein	WSQ_00150		hypothetical protein	YYU_00155		hypothetical protein	YYY_00150		hypothetical protein
cluster_2705	ACCESSORY				APH_0631		hypothetical protein
cluster_2711	ACCESSORY				APH_0641		hypothetical protein	CRT38_02807		hypothetical protein				O997_03085		hypothetical protein	P029_03675		hypothetical protein	P030_04255		hypothetical protein	WSQ_03040		hypothetical protein	YYU_03040		hypothetical protein	YYY_03045		hypothetical protein
cluster_2712	ACCESSORY	ANAPHAGO_00381	rpiB	Ribose 5-phosphate isomerase B	APH_0642	rpiB	ribose 5-phosphate isomerase B	CRT38_02812		ribose-5-phosphate isomerase	HGE1_02837		ribose-5-phosphate isomerase										WSQ_03055		ribose 5-phosphate isomerase	YYU_03055		ribose 5-phosphate isomerase	YYY_03060		ribose 5-phosphate isomerase
cluster_2720	ACCESSORY				APH_0656		hypothetical protein							O997_03150		hypothetical protein							WSQ_03110		hypothetical protein	YYU_03120		hypothetical protein	YYY_03115		hypothetical protein
cluster_2728	ACCESSORY				APH_0665		hypothetical protein																WSQ_03155		hypothetical protein	YYU_03165		hypothetical protein	YYY_03160		hypothetical protein
cluster_2729	ACCESSORY				APH_0666		hypothetical protein										P029_03785		hypothetical protein
cluster_2742	ACCESSORY				APH_0682		hypothetical protein																WSQ_03225		hypothetical protein	YYU_03230		hypothetical protein
cluster_2744	ACCESSORY				APH_0684		hypothetical protein
cluster_2748	ACCESSORY				APH_0691		hypothetical protein										P029_03890		hypothetical protein							YYU_03280		hypothetical protein
cluster_2749	ACCESSORY				APH_0692		hypothetical protein																WSQ_03280		hypothetical protein	YYU_03285		hypothetical protein	YYY_03270		hypothetical protein
cluster_2757	ACCESSORY				APH_0703		hypothetical protein																WSQ_03325		hypothetical protein	YYU_03330		hypothetical protein	YYY_03315		hypothetical protein
cluster_2766	ACCESSORY				APH_0714		hypothetical protein																						YYY_03360		hypothetical protein
cluster_2767	ACCESSORY				APH_0715		hypothetical protein																WSQ_03370		hypothetical protein	YYU_03375		hypothetical protein	YYY_03365		hypothetical protein
cluster_2771	ACCESSORY				APH_0719		hypothetical protein
cluster_2772	ACCESSORY				APH_0720		hypothetical protein				HGE1_03162		hypothetical protein				P029_04015		hypothetical protein				WSQ_03390		hypothetical protein	YYU_03395		hypothetical protein	YYY_03385		hypothetical protein
cluster_2776	ACCESSORY				APH_0725		hypothetical protein																WSQ_03410		hypothetical protein				YYY_03405		hypothetical protein
cluster_278	ACCESSORY	ANAPHAGO_01063		Putative uncharacterized protein				CRT38_01525		monovalent cation/H+ antiporter subunit B	HGE1_01530		monovalent cation/H+ antiporter subunit B	O997_01665		cation:proton antiporter	P029_01695		cation:proton antiporter	P030_02880		cation:proton antiporter	WSQ_01635		hypothetical protein	YYU_01630		hypothetical protein	YYY_01650		hypothetical protein
cluster_2782	ACCESSORY				APH_0733		hypothetical protein
cluster_2789	ACCESSORY				APH_0741		hypothetical protein																WSQ_03490		hypothetical protein	YYU_03490		hypothetical protein	YYY_03485		hypothetical protein
cluster_279	ACCESSORY	ANAPHAGO_01064	mnhB	Na+/H+ antiporter MnhB subunit-related protein				CRT38_01530		monovalent cation/H+ antiporter subunit B	HGE1_01535		monovalent cation/H+ antiporter subunit B	O997_01670		monovalent cation/H+ antiporter subunit B	P029_01700		monovalent cation/H+ antiporter subunit B	P030_02885		monovalent cation/H+ antiporter subunit B	WSQ_01640		hypothetical protein	YYU_01635		hypothetical protein	YYY_01655		hypothetical protein
cluster_2792	ACCESSORY				APH_0744		hypothetical protein
cluster_2799	ACCESSORY				APH_0751		hypothetical protein	CRT38_03227		hypothetical protein	HGE1_03277		hypothetical protein										WSQ_03535		hypothetical protein	YYU_03535		hypothetical protein	YYY_03530		hypothetical protein
cluster_2805	ACCESSORY				APH_0757		hypothetical protein
cluster_2807	ACCESSORY				APH_0760		hypothetical protein
cluster_2809	ACCESSORY				APH_0762		hypothetical protein																WSQ_03580		hypothetical protein	YYU_03580		hypothetical protein	YYY_03575		hypothetical protein
cluster_2815	ACCESSORY				APH_0769	truB	tRNA pseudouridine synthase B	CRT38_03292		tRNA pseudouridine synthase B	HGE1_03347		tRNA pseudouridine synthase B	O997_03645		pseudouridine synthase	P029_04245		pseudouridine synthase	P030_04825		pseudouridine synthase	WSQ_03610		tRNA pseudouridine synthase B	YYU_03610		tRNA pseudouridine synthase B	YYY_03605		tRNA pseudouridine synthase B
cluster_2816	ACCESSORY	ANAPHAGO_00397	mreB	Rod shape-determining protein MreB	APH_0770	mreB	rod shape-determining protein MreB	CRT38_03297		rod shape-determining protein MreB	HGE1_03352		rod shape-determining protein MreB	O997_03650		rod shape-determining protein MreB	P029_04250		rod shape-determining protein MreB	P030_04830		rod shape-determining protein MreB	WSQ_03615		rod shape-determining protein MreB	YYU_03615		rod shape-determining protein MreB	YYY_03610		rod shape-determining protein MreB
cluster_2816	ACCESSORY	ANAPHAGO_00319																		P030_04275		hypothetical protein
cluster_2819	ACCESSORY				APH_0774		hypothetical protein																WSQ_03630		hypothetical protein	YYU_03630		hypothetical protein	YYY_03625		hypothetical protein
cluster_2824	ACCESSORY				APH_0781		hypothetical protein
cluster_2829	ACCESSORY				APH_0786		hypothetical protein
cluster_2831	ACCESSORY				APH_0788		hypothetical protein																WSQ_03675		hypothetical protein	YYU_03680		hypothetical protein	YYY_03670		hypothetical protein
cluster_2840	ACCESSORY				APH_0799		hypothetical protein
cluster_2841	ACCESSORY				APH_0800		hypothetical protein
cluster_2849	ACCESSORY				APH_0809		hypothetical protein
cluster_2855	ACCESSORY				APH_0817		hypothetical protein
cluster_2860	ACCESSORY				APH_0822		hypothetical protein							O997_03870		hypothetical protein
cluster_2860	ACCESSORY													O997_03840		hypothetical protein
cluster_2864	ACCESSORY				APH_0826		hypothetical protein
cluster_2875	ACCESSORY				APH_0841		hypothetical protein
cluster_2878	ACCESSORY				APH_0844		hypothetical protein
cluster_2883	ACCESSORY				APH_0850		hypothetical protein
cluster_2886	ACCESSORY				APH_0853		hypothetical protein				HGE1_03682		hypothetical protein										WSQ_03950		hypothetical protein	YYU_03945		hypothetical protein	YYY_03940		hypothetical protein
cluster_2887	ACCESSORY				APH_0854		hypothetical protein
cluster_2888	ACCESSORY				APH_0855		hypothetical protein
cluster_2888	ACCESSORY				APH_0875		hypothetical protein
cluster_2891	ACCESSORY				APH_0858		hypothetical protein
cluster_2896	ACCESSORY				APH_0864		hypothetical protein
cluster_2897	ACCESSORY				APH_0866		hypothetical protein																WSQ_03995		hypothetical protein				YYY_03985		hypothetical protein
cluster_290	ACCESSORY	ANAPHAGO_00523	hemD	HemD	APH_0354		conserved hypothetical protein	CRT38_01585		uroporphyrinogen-III synthase	HGE1_01590		uroporphyrinogen-III synthase										WSQ_01705		hypothetical protein	YYU_01700		hypothetical protein	YYY_01720		hypothetical protein
cluster_2907	ACCESSORY				APH_0881		hypothetical protein																WSQ_04065		hypothetical protein	YYU_04050		hypothetical protein	YYY_04055		hypothetical protein
cluster_291	ACCESSORY	ANAPHAGO_00524		Uncharacterized protein	APH_0355		conserved hypothetical protein	CRT38_01590		hypothetical protein	HGE1_01595		hypothetical protein	O997_01740		amidotransferase				P030_02950		amidotransferase	WSQ_01710		glutamine amidotransferase	YYU_01705		glutamine amidotransferase	YYY_01725		glutamine amidotransferase
cluster_2913	ACCESSORY				APH_0895		putative transporter, truncated	CRT38_03707		major facilitator family transporter	HGE1_03817		major facilitator family transporter	O997_04120		hypothetical protein	P029_00255		MFS transporter	P030_05310		hypothetical protein	WSQ_00255		membrane protein	YYU_04090		hypothetical protein	YYY_04105		hypothetical protein
cluster_2913	ACCESSORY				APH_0053		major facilitator family transporter	CRT38_00240		major facilitator family transporter	HGE1_00240		major facilitator family transporter	O997_00255		MFS transporter				P030_00250		MFS transporter	WSQ_04115		hypothetical protein	YYU_00260		membrane protein	YYY_00255		membrane protein
cluster_2916	ACCESSORY				APH_0898		hypothetical protein
cluster_2919	ACCESSORY				APH_0904		hypothetical protein
cluster_2920	ACCESSORY				APH_0905		hypothetical protein				HGE1_03852		hypothetical protein	O997_04160		hypothetical protein	P029_04840		hypothetical protein				WSQ_04150		hypothetical protein	YYU_04125		hypothetical protein	YYY_04140		hypothetical protein
cluster_2923	ACCESSORY				APH_0908		hypothetical protein
cluster_293	ACCESSORY				APH_0357		hypothetical protein				HGE1_01605		hypothetical protein										WSQ_01720		hypothetical protein	YYU_01715		hypothetical protein	YYY_01735		hypothetical protein
cluster_2933	ACCESSORY				APH_0919		putative membrane protein																			YYU_04210		hypothetical protein
cluster_2934	ACCESSORY				APH_0920		hypothetical protein																						YYY_04230		hypothetical protein
cluster_2934	ACCESSORY				APH_0921		hypothetical protein
cluster_2945	ACCESSORY				APH_0932		hypothetical protein				HGE1_03982		hypothetical protein	O997_04320		hypothetical protein							WSQ_04295		hypothetical protein	YYU_04270		hypothetical protein	YYY_04290		hypothetical protein
cluster_2947	ACCESSORY				APH_0937		hypothetical protein
cluster_2953	ACCESSORY				APH_0946		hypothetical protein
cluster_296	ACCESSORY				APH_0363		hypothetical protein				HGE1_01625		hypothetical protein	O997_01770		hypothetical protein							WSQ_01745		hypothetical protein	YYU_01740		hypothetical protein	YYY_01760		hypothetical protein
cluster_2965	ACCESSORY				APH_0964		collagen triple helix repeat protein																			YYU_04405		hypothetical protein
cluster_2971	ACCESSORY				APH_1413	virB7	type IV secretion system protein VirB7, putative
cluster_2976	ACCESSORY				APH_0978		hypothetical protein																						YYY_04505		hypothetical protein
cluster_2994	ACCESSORY	ANAPHAGO_00206	aroA	3-phosphoshikimate 1-carboxyvinyltransferase	APH_1001		putative 3-phosphoshikimate 1-carboxyvinyltransferase	CRT38_04332		3-phosphoshikimate 1-carboxyvinyltransferase	HGE1_04287		3-phosphoshikimate 1-carboxyvinyltransferase	O997_04655		hypothetical protein	P029_05340		hypothetical protein	P030_05820		hypothetical protein	WSQ_04620		hypothetical protein	YYU_04590		hypothetical protein	YYY_04615		hypothetical protein
cluster_2994	ACCESSORY							CRT38_04167		3-phosphoshikimate 1-carboxyvinyltransferase
cluster_2996	ACCESSORY	ANAPHAGO_00204	bolA	BolA-like protein	APH_1004		BolA protein	CRT38_04342		BolA protein	HGE1_04297		BolA protein										WSQ_04630		hypothetical protein	YYU_04600		hypothetical protein	YYY_04625		hypothetical protein
cluster_2996	ACCESSORY							CRT38_04177		BolA protein
cluster_2997	ACCESSORY				APH_1005		hypothetical protein
cluster_2998	ACCESSORY				APH_1006		hypothetical protein																WSQ_04645		hypothetical protein	YYU_04615		hypothetical protein	YYY_04640		hypothetical protein
cluster_300	ACCESSORY							CRT38_01640		hypothetical protein	HGE1_01645		hypothetical protein	O997_01790		hypothetical protein	P029_01800		hypothetical protein				WSQ_01765		hypothetical protein				YYY_01780		hypothetical protein
cluster_3001	ACCESSORY	ANAPHAGO_00305		Phospholipase/carboxylesterase family protein	APH_1010		phospholipase/carboxylesterase family protein	CRT38_04367		phospholipase/carboxylesterase family protein	HGE1_04332		phospholipase/carboxylesterase family protein	O997_04695		esterase	P029_05385		esterase	P030_05865		esterase	WSQ_04665		esterase	YYU_04635		esterase	YYY_04660		esterase
cluster_3001	ACCESSORY							CRT38_04202		phospholipase/carboxylesterase family protein
cluster_3007	ACCESSORY	ANAPHAGO_00578	msp-2A	Major surface protein-2A	APH_1017		outer membrane protein, MSP2 family	CRT38_04067		MSP2 family outer membrane protein	HGE1_04362		MSP2 family outer membrane protein	O997_04725		P44-1 outer membrane protein	P029_05430		P44-1 outer membrane protein	P030_05900		P44-1 outer membrane protein	WSQ_04695		hypothetical protein	YYU_04665		hypothetical protein	YYY_04695		hypothetical protein
cluster_3007	ACCESSORY							CRT38_04402		MSP2 family outer membrane protein
cluster_3007	ACCESSORY							CRT38_04237		MSP2 family outer membrane protein
cluster_3008	ACCESSORY				APH_1019		hypothetical protein
cluster_3037	ACCESSORY				APH_1057		hypothetical protein
cluster_3037	ACCESSORY				APH_1094		hypothetical protein
cluster_3038	ACCESSORY				APH_1058		putative peptidase, degenerate							O997_05065		hypothetical protein							WSQ_05065		hypothetical protein	YYU_04855		hypothetical protein	YYY_05065		hypothetical protein
cluster_3038	ACCESSORY				APH_1095		peptidase domain protein							O997_04905		hypothetical protein							WSQ_04885		hypothetical protein	YYU_05030		hypothetical protein	YYY_04885		hypothetical protein
cluster_3043	ACCESSORY	ANAPHAGO_00509		Uncharacterized protein	APH_1066		hypothetical protein	CRT38_04627		hypothetical protein				O997_04950		hypothetical protein	P029_05645		hypothetical protein	P030_06140		hypothetical protein	WSQ_04920		hypothetical protein	YYU_04890		hypothetical protein	YYY_04920		hypothetical protein
cluster_3044	ACCESSORY	ANAPHAGO_00508		Uncharacterized protein	APH_1067		conserved hypothetical protein	CRT38_04632		hypothetical protein	HGE1_04722		hypothetical protein	O997_04955		hypothetical protein	P029_05650		hypothetical protein	P030_06145		hypothetical protein	WSQ_04925		hypothetical protein	YYU_04895		hypothetical protein	YYY_05110		hypothetical protein
cluster_3044	ACCESSORY				APH_1102		hypothetical protein				HGE1_04567		hypothetical protein																YYY_04925		hypothetical protein
cluster_3048	ACCESSORY				APH_1071	rho-2	transcription termination factor Rho	CRT38_04657	rho	transcription termination factor Rho	HGE1_04587	rho	transcription termination factor Rho	O997_04975		transcription termination factor Rho	P029_05675		transcription termination factor Rho	P030_06165		transcription termination factor Rho	WSQ_04945	rho	transcription termination factor Rho	YYU_04915	rho	transcription termination factor Rho	YYY_04945	rho	transcription termination factor Rho
cluster_3048	ACCESSORY				APH_0064	rho-1	transcription termination factor Rho	CRT38_00295	rho	transcription termination factor Rho	HGE1_00295	rho	transcription termination factor Rho	O997_00310		transcription termination factor Rho	P029_00300		transcription termination factor Rho	P030_00300		transcription termination factor Rho	WSQ_00305	rho	transcription termination factor Rho	YYU_00315	rho	transcription termination factor Rho	YYY_00310	rho	transcription termination factor Rho
cluster_3049	ACCESSORY				APH_1072		hypothetical protein
cluster_306	ACCESSORY	ANAPHAGO_00269	virB6-1	Type IV secretion system protein	APH_0374	virB6-1	type IV secretion system protein VirB6-1	CRT38_01670		type IV secretion system protein VirB6	HGE1_01680		type IV secretion system protein VirB6	O997_01835		hypothetical protein	P029_01840		hypothetical protein	P030_03035		hypothetical protein	WSQ_01810		hypothetical protein	YYU_01800		hypothetical protein	YYY_01825		hypothetical protein
cluster_306	ACCESSORY	ANAPHAGO_00270	virB6-1	Type IV secretion system protein
cluster_3064	ACCESSORY				APH_1096		alanyl-tRNA synthetase domain protein	CRT38_04757		alanyl-tRNA synthetase domain-containing protein	HGE1_04692		alanyl-tRNA synthetase domain-containing protein	O997_05075		hypothetical protein				P030_06265		hypothetical protein	WSQ_05070		hypothetical protein	YYU_05035		hypothetical protein	YYY_05070		hypothetical protein
cluster_3079	ACCESSORY				APH_1116		hypothetical protein																WSQ_05180		hypothetical protein	YYU_05140		hypothetical protein
cluster_3093	ACCESSORY				APH_1138		hypothetical protein
cluster_3095	ACCESSORY				APH_1143		hypothetical protein				HGE1_04937		hypothetical protein	O997_05325		hypothetical protein							WSQ_05320		hypothetical protein	YYU_05270		hypothetical protein	YYY_05335		hypothetical protein
cluster_3116	ACCESSORY	ANAPHAGO_00311		Uncharacterized protein	APH_1167		hypothetical protein	CRT38_03782		hypothetical protein	HGE1_05072		hypothetical protein	O997_05470		hypothetical protein	P029_04880		hypothetical protein	P030_05390		hypothetical protein	WSQ_05445		hypothetical protein	YYU_05390		hypothetical protein	YYY_05460		hypothetical protein
cluster_3116	ACCESSORY				APH_0914		hypothetical protein				HGE1_03892		hypothetical protein	O997_04210		hypothetical protein							WSQ_04195		hypothetical protein	YYU_04170		hypothetical protein	YYY_04185		hypothetical protein
cluster_312	ACCESSORY										HGE1_01742		hypothetical protein										WSQ_01845		hypothetical protein	YYU_01835		hypothetical protein	YYY_01865		hypothetical protein
cluster_3129	ACCESSORY				APH_1188		hypothetical protein
cluster_315	ACCESSORY	ANAPHAGO_00870		Uncharacterized protein	APH_0384		hypothetical protein				HGE1_01767		hypothetical protein	O997_01895		hypothetical protein	P029_02385		hypothetical protein	P030_03100		hypothetical protein	WSQ_01870		hypothetical protein	YYU_01860		hypothetical protein	YYY_01890		hypothetical protein
cluster_3158	ACCESSORY				APH_1222		hypothetical protein
cluster_3158	ACCESSORY				APH_1353		hypothetical protein
cluster_3159	ACCESSORY				APH_1223		recA protein, truncated	CRT38_05402		recombinase A	HGE1_05332		recombinase A	O997_05710		hypothetical protein	P029_02000		hypothetical protein	P030_00985		hypothetical protein	WSQ_05705		hypothetical protein	YYU_05645		hypothetical protein	YYY_05720		hypothetical protein
cluster_3159	ACCESSORY				APH_1354	recA	recA protein	CRT38_05957	recA	recombinase A	HGE1_05932	recA	recombinase A	O997_06365		recombinase RecA	P029_06030		recombinase RecA	P030_01795		recombinase RecA	WSQ_06335		recombinase RecA	YYU_06270		recombinase RecA	YYY_06350		recombinase RecA
cluster_316	ACCESSORY	ANAPHAGO_00001		HGE-14 protein	APH_0385		HGE-14 protein				HGE1_01772		HGE-14 protein										WSQ_01875		hypothetical protein	YYU_01865		hypothetical protein	YYY_01895		hypothetical protein
cluster_3169	ACCESSORY				APH_1236		hypothetical protein
cluster_3170	ACCESSORY				APH_1237		hypothetical protein																WSQ_05765		hypothetical protein	YYU_05705		hypothetical protein	YYY_05780		hypothetical protein
cluster_3178	ACCESSORY				APH_1250		major surface protein hypervariable region, truncated																WSQ_05840		hypothetical protein	YYU_05775		hypothetical protein	YYY_05850		hypothetical protein
cluster_3179	ACCESSORY				APH_1251		hypothetical protein																WSQ_05845		hypothetical protein	YYU_05780		hypothetical protein	YYY_05855		hypothetical protein
cluster_318	ACCESSORY				APH_0387		HGE-14 protein				HGE1_01782		HGE-14 protein							P030_03115		hypothetical protein	WSQ_01885		hypothetical protein	YYU_01875		hypothetical protein	YYY_01905		hypothetical protein
cluster_3184	ACCESSORY				APH_1262		hypothetical protein
cluster_3203	ACCESSORY				APH_1286		hypothetical protein
cluster_3212	ACCESSORY				APH_1296		hypothetical protein
cluster_3219	ACCESSORY	ANAPHAGO_00717	comF	Competence protein F (ComF)	APH_1303		comF family protein				HGE1_05692		comF family protein	O997_06120		competence protein ComF	P029_05790		competence protein ComF	P030_01550		competence protein ComF	WSQ_06095		hypothetical protein	YYU_06025		hypothetical protein	YYY_06105		hypothetical protein
cluster_3229	ACCESSORY				APH_1318		hypothetical protein
cluster_3237	ACCESSORY				APH_1327		hypothetical protein
cluster_3243	ACCESSORY				APH_1336		hypothetical protein
cluster_3261	ACCESSORY				APH_1363		hypothetical protein
cluster_3276	ACCESSORY				APH_1379		hypothetical protein				HGE1_06052		hypothetical protein													YYU_06390		hypothetical protein	YYY_06465		hypothetical protein
cluster_3278	ACCESSORY				APH_1381		hypothetical protein
cluster_3279	ACCESSORY				APH_1382		hypothetical protein
cluster_3285	ACCESSORY				APH_1388		hypothetical protein																			YYU_06430		hypothetical protein
cluster_3297	ACCESSORY				APH_1411		hypothetical protein
cluster_332	ACCESSORY	ANAPHAGO_00982	petB	Cytochrome b	APH_0402	petB	ubiquinol-cytochrome c reductase, cytochrome b	CRT38_01847		ubiquinol-cytochrome c reductase, cytochrome b	HGE1_01852		ubiquinol-cytochrome c reductase, cytochrome b	O997_01995		cytochrome B				P030_03205		cytochrome B	WSQ_01965		cytochrome B	YYU_01955		cytochrome B	YYY_01990		cytochrome B
cluster_3323	ACCESSORY																									YYU_00135		hypothetical protein
cluster_3324	ACCESSORY																									YYU_00140		hypothetical protein
cluster_3324	ACCESSORY																									YYU_06160		hypothetical protein
cluster_3348	ACCESSORY																									YYU_00270		hypothetical protein	YYY_00265		hypothetical protein
cluster_3367	ACCESSORY													O997_00400		hypothetical protein							WSQ_00370		hypothetical protein	YYU_00380		hypothetical protein	YYY_00375		hypothetical protein
cluster_338	ACCESSORY										HGE1_01882		hypothetical protein	O997_02030		hypothetical protein							WSQ_02000		hypothetical protein	YYU_01990		hypothetical protein	YYY_02025		hypothetical protein
cluster_3391	ACCESSORY																						WSQ_00515		hypothetical protein	YYU_00515		hypothetical protein
cluster_3397	ACCESSORY	ANAPHAGO_00041		Protein of unknown function																						YYU_00560		hypothetical protein	YYY_00560		hypothetical protein
cluster_3400	ACCESSORY																						WSQ_00570		hypothetical protein	YYU_00575		hypothetical protein	YYY_00575		hypothetical protein
cluster_3402	ACCESSORY																						WSQ_00585		hypothetical protein	YYU_00590		hypothetical protein	YYY_00590		hypothetical protein
cluster_3415	ACCESSORY	ANAPHAGO_00725															P029_01130		hypothetical protein				WSQ_00650		hypothetical protein	YYU_00660		hypothetical protein	YYY_00655		hypothetical protein
cluster_3417	ACCESSORY	ANAPHAGO_00141		Protein of unknown function										O997_00725		hypothetical protein				P030_01130		hypothetical protein	WSQ_00660		hypothetical protein	YYU_00670		hypothetical protein	YYY_00665		hypothetical protein
cluster_342	ACCESSORY				APH_0413		hypothetical protein	CRT38_01892		hypothetical protein	HGE1_01902		hypothetical protein										WSQ_02025		hypothetical protein	YYU_02015		hypothetical protein	YYY_02050		hypothetical protein
cluster_3425	ACCESSORY	ANAPHAGO_00149	p44-28	P44-28				CRT38_00645		P44-new outer membrane protein	HGE1_00625		P44-87 outer membrane protein	O997_00765		P44-1 outer membrane protein	P029_00730		P44-1 outer membrane protein	P030_01170		P44-1 outer membrane protein	WSQ_00700		hypothetical protein	YYU_00710		hypothetical protein	YYY_00705		hypothetical protein
cluster_3426	ACCESSORY													O997_06245		hypothetical protein							WSQ_00705		hypothetical protein	YYU_00715		hypothetical protein
cluster_3426	ACCESSORY													O997_00890		hypothetical protein
cluster_343	ACCESSORY										HGE1_01907		hypothetical protein	O997_02060		hypothetical protein							WSQ_02030		hypothetical protein	YYU_02020		hypothetical protein	YYY_02055		hypothetical protein
cluster_345	ACCESSORY				APH_0417		type IV secretion system protein VirB4, N-terminal truncated				HGE1_01917		type IV secretion system protein VirB4
cluster_346	ACCESSORY				APH_0418		type IV secretion system protein VirB6,C-terminal truncated	CRT38_01902		type IV secretion system protein VirB6	HGE1_01922		type IV secretion system protein VirB6										WSQ_02040		hypothetical protein	YYU_02030		hypothetical protein	YYY_02065		hypothetical protein
cluster_3471	ACCESSORY	ANAPHAGO_00639	ntrX	Nitrogen assimilation regulatory protein	APH_0196	ntrX	Response Regulator NtrX, putative nitrogen assimilation regulatory protein	CRT38_00855		nitrogen assimilation regulatory protein	HGE1_00845		nitrogen assimilation regulatory protein	O997_00990		chemotaxis protein CheY	P029_00955		chemotaxis protein CheY	P030_02160		chemotaxis protein CheY	WSQ_00945		hypothetical protein	YYU_00955		hypothetical protein	YYY_00960		hypothetical protein
cluster_3471	ACCESSORY																						WSQ_00935		chemotaxis protein CheY	YYU_00945		chemotaxis protein CheY	YYY_00950		chemotaxis protein CheY
cluster_3477	ACCESSORY													O997_01030		hypothetical protein				P030_02195		hypothetical protein	WSQ_00975		hypothetical protein	YYU_00985		hypothetical protein	YYY_00990		hypothetical protein
cluster_3478	ACCESSORY													O997_01035		hypothetical protein							WSQ_00980		hypothetical protein	YYU_00990		hypothetical protein	YYY_00995		hypothetical protein
cluster_3484	ACCESSORY													O997_01065		hypothetical protein	P029_01035		hypothetical protein	P030_02230		hypothetical protein	WSQ_01010		hypothetical protein	YYU_01020		hypothetical protein	YYY_01025		hypothetical protein
cluster_3487	ACCESSORY										HGE1_04822		P44-88 outer membrane protein										WSQ_01025		hypothetical protein	YYU_01035		hypothetical protein	YYY_01040		hypothetical protein
cluster_3487	ACCESSORY																						WSQ_05205		hypothetical protein				YYY_05215		hypothetical protein
cluster_3497	ACCESSORY																						WSQ_01075		hypothetical protein	YYU_01085		hypothetical protein	YYY_01090		hypothetical protein
cluster_3498	ACCESSORY	ANAPHAGO_00475	p44-C	P44 outer membrane protein, C-terminal																			WSQ_01080		hypothetical protein	YYU_01090		hypothetical protein	YYY_01095		hypothetical protein
cluster_3499	ACCESSORY													O997_01140		P44-1 outer membrane protein	P029_00860		hypothetical protein				WSQ_01085		hypothetical protein	YYU_01095		hypothetical protein	YYY_01100		hypothetical protein
cluster_3501	ACCESSORY																						WSQ_01095		hypothetical protein	YYU_01105		hypothetical protein	YYY_01110		hypothetical protein
cluster_3502	ACCESSORY																						WSQ_01100		hypothetical protein	YYU_01110		hypothetical protein	YYY_01115		hypothetical protein
cluster_3583	ACCESSORY																						WSQ_01530		hypothetical protein	YYU_01525		hypothetical protein	YYY_01540		hypothetical protein
cluster_3588	ACCESSORY				APH_0340	tkt	transketolase	CRT38_01175		transketolase	HGE1_01515		transketolase	O997_01580		hypothetical protein	P029_01615		transketolase	P030_02800		hypothetical protein	WSQ_01555		hypothetical protein	YYU_01550		hypothetical protein	YYY_01565		hypothetical protein
cluster_3588	ACCESSORY							CRT38_01510		transketolase				O997_01650		transketolase	P029_01680		transketolase	P030_02505		hypothetical protein	WSQ_01620		transketolase	YYU_01615		transketolase	YYY_01635		transketolase
cluster_3588	ACCESSORY																			P030_02865		transketolase
cluster_3595	ACCESSORY																						WSQ_01595		hypothetical protein	YYU_01590		hypothetical protein	YYY_01610		hypothetical protein
cluster_3613	ACCESSORY													O997_01720		hypothetical protein							WSQ_01690		hypothetical protein	YYU_01685		hypothetical protein	YYY_01705		hypothetical protein
cluster_3636	ACCESSORY																									YYU_01815		hypothetical protein
cluster_3643	ACCESSORY																						WSQ_02220		hypothetical protein	YYU_01850		hypothetical protein	YYY_02250		hypothetical protein
cluster_3643	ACCESSORY																						WSQ_01860		hypothetical protein	YYU_02215		hypothetical protein	YYY_01880		hypothetical protein
cluster_3664	ACCESSORY													O997_02005		hypothetical protein							WSQ_01975		hypothetical protein	YYU_01965		hypothetical protein	YYY_02000		hypothetical protein
cluster_3679	ACCESSORY													O997_02085		hypothetical protein	P029_02580		hypothetical protein							YYU_02045		hypothetical protein	YYY_02080		hypothetical protein
cluster_368	ACCESSORY										HGE1_02037		hypothetical protein
cluster_3692	ACCESSORY										HGE1_02002		hypothetical protein	O997_02160		hypothetical protein							WSQ_02115		hypothetical protein	YYU_02110		hypothetical protein	YYY_02145		hypothetical protein
cluster_3692	ACCESSORY																						WSQ_02120		hypothetical protein	YYU_02115		hypothetical protein	YYY_02150		hypothetical protein
cluster_3721	ACCESSORY																									YYU_02265		hypothetical protein
cluster_3721	ACCESSORY																									YYU_02350		hypothetical protein
cluster_375	ACCESSORY	ANAPHAGO_00453		Translation elongation factor G, truncated	APH_0448		translation elongation factor G, truncated				HGE1_02072		translation elongation factor G	O997_02230		hypothetical protein	P029_02735		hypothetical protein				WSQ_02190		hypothetical protein	YYU_02185		hypothetical protein	YYY_02220		hypothetical protein
cluster_3793	ACCESSORY																						WSQ_02670		hypothetical protein	YYU_02675		hypothetical protein	YYY_02685		hypothetical protein
cluster_38	ACCESSORY	ANAPHAGO_00695		Putative uncharacterized protein				CRT38_00200		hypothetical protein	HGE1_00200		hypothetical protein	O997_00210		hypothetical protein	P029_00210		hypothetical protein	P030_00205		hypothetical protein	WSQ_00210		hypothetical protein	YYU_00215		hypothetical protein	YYY_00210		hypothetical protein
cluster_381	ACCESSORY										HGE1_02100		HGE-14 protein										WSQ_02225		hypothetical protein	YYU_02220		hypothetical protein	YYY_02255		hypothetical protein
cluster_381	ACCESSORY																						WSQ_01865		hypothetical protein	YYU_01855		hypothetical protein	YYY_01885		hypothetical protein
cluster_3811	ACCESSORY																P029_03380		hypothetical protein				WSQ_02765		hypothetical protein	YYU_02775		hypothetical protein	YYY_02775		hypothetical protein
cluster_3812	ACCESSORY													O997_02825		peptidase	P029_03385		hypothetical protein	P030_03990		hypothetical protein	WSQ_02770		hypothetical protein	YYU_02780		hypothetical protein	YYY_02780		hypothetical protein
cluster_382	ACCESSORY										HGE1_02107		HGE-14 protein
cluster_3827	ACCESSORY																						WSQ_02855		hypothetical protein	YYU_02860		hypothetical protein	YYY_02860		hypothetical protein
cluster_3830	ACCESSORY													O997_02915		hypothetical protein										YYU_02875		hypothetical protein
cluster_3833	ACCESSORY																						WSQ_02885		hypothetical protein	YYU_02890		hypothetical protein	YYY_02890		hypothetical protein
cluster_3835	ACCESSORY																						WSQ_02895		hypothetical protein	YYU_02900		hypothetical protein	YYY_02900		hypothetical protein
cluster_384	ACCESSORY	ANAPHAGO_00245		HGE-14 protein				CRT38_02092		HGE-14 protein	HGE1_02117		HGE-14 protein	O997_02280		hypothetical protein	P029_02790		hypothetical protein	P030_03450		hypothetical protein	WSQ_02245		hypothetical protein	YYU_02240		hypothetical protein	YYY_02275		hypothetical protein
cluster_3842	ACCESSORY													O997_02990		hypothetical protein				P030_04165		hypothetical protein	WSQ_02945		hypothetical protein	YYU_02950		hypothetical protein	YYY_02955		hypothetical protein
cluster_385	ACCESSORY										HGE1_02132		hypothetical protein	O997_02365		hypothetical protein							WSQ_02335		hypothetical protein	YYU_02340		hypothetical protein	YYY_02365		hypothetical protein
cluster_385	ACCESSORY										HGE1_02202		hypothetical protein										WSQ_02330		hypothetical protein	YYU_02335		hypothetical protein	YYY_02290		hypothetical protein
cluster_385	ACCESSORY																						WSQ_02260		hypothetical protein	YYU_02255		hypothetical protein
cluster_3850	ACCESSORY													O997_03040		hypothetical protein							WSQ_02995		hypothetical protein	YYU_02995		hypothetical protein	YYY_03005		hypothetical protein
cluster_3857	ACCESSORY																						WSQ_03435		hypothetical protein	YYU_03035		hypothetical protein
cluster_3857	ACCESSORY																						WSQ_03035		hypothetical protein	YYU_03435		hypothetical protein
cluster_3859	ACCESSORY													O997_03090		hypothetical protein				P030_04260		hypothetical protein	WSQ_03050		hypothetical protein	YYU_03050		hypothetical protein	YYY_03055		hypothetical protein
cluster_386	ACCESSORY										HGE1_02137		hypothetical protein										WSQ_02265		hypothetical protein				YYY_02370		hypothetical protein
cluster_386	ACCESSORY										HGE1_02207		hypothetical protein																YYY_02295		hypothetical protein
cluster_3862	ACCESSORY																						WSQ_03065		hypothetical protein	YYU_03065		hypothetical protein	YYY_03070		hypothetical protein
cluster_3867	ACCESSORY													O997_03140		hypothetical protein	P029_03725		hypothetical protein	P030_04310		hypothetical protein	WSQ_03095		hypothetical protein	YYU_03095		hypothetical protein	YYY_03100		hypothetical protein
cluster_388	ACCESSORY							CRT38_02112		preprotein translocase, YajC subunit	HGE1_02147		preprotein translocase, YajC subunit							P030_03470		preprotein translocase subunit YajC				YYU_02275		hypothetical protein
cluster_389	ACCESSORY				APH_0464		hypothetical protein				HGE1_02152		hypothetical protein										WSQ_02275		hypothetical protein	YYU_02280		hypothetical protein	YYY_02305		hypothetical protein
cluster_3894	ACCESSORY																						WSQ_03240		hypothetical protein	YYU_03245		hypothetical protein	YYY_03235		hypothetical protein
cluster_390	ACCESSORY				APH_0465	ssb	single-strand binding protein	CRT38_02122		single-strand binding protein	HGE1_02157		single-strand binding protein	O997_02305		single-stranded DNA-binding protein	P029_02830		single-stranded DNA-binding protein	P030_03480		single-stranded DNA-binding protein	WSQ_02280		single-stranded DNA-binding protein	YYU_02285		single-stranded DNA-binding protein	YYY_02310		single-stranded DNA-binding protein
cluster_391	ACCESSORY				APH_0468		peptide chain release factor 2, truncated	CRT38_02127		peptide chain release factor 2	HGE1_02162		peptide chain release factor 2							P030_03490		peptide chain release factor 2	WSQ_02285		hypothetical protein	YYU_02290		hypothetical protein	YYY_02320		hypothetical protein
cluster_3950	ACCESSORY																						WSQ_03550		hypothetical protein	YYU_03550		hypothetical protein	YYY_03545		hypothetical protein
cluster_3984	ACCESSORY													O997_03750		hypothetical protein							WSQ_03720		hypothetical protein	YYU_03725		hypothetical protein	YYY_03715		hypothetical protein
cluster_40	ACCESSORY				APH_0046		conserved domain protein	CRT38_00210		hypothetical protein	HGE1_00210		hypothetical protein	O997_00220		NADH:ubiquinone oxidoreductase	P029_00220		NADH:ubiquinone oxidoreductase	P030_00215		NADH:ubiquinone oxidoreductase	WSQ_00220		dehydrogenase	YYU_00225		dehydrogenase	YYY_00220		dehydrogenase
cluster_400	ACCESSORY	ANAPHAGO_00005		Probable transcriptional regulatory protein APH_0480	APH_0480		conserved hypothetical protein TIGR01033	CRT38_02177		hypothetical protein	HGE1_02217		hypothetical protein	O997_02380		transcriptional regulator	P029_02895		transcriptional regulator	P030_03540		transcriptional regulator	WSQ_02350		transcriptional regulator	YYU_02360		transcriptional regulator	YYY_02380		transcriptional regulator
cluster_400	ACCESSORY																			P030_03640		hypothetical protein
cluster_4017	ACCESSORY							CRT38_03542		hypothetical protein										P030_05125		hypothetical protein	WSQ_03910		hypothetical protein	YYU_03910		hypothetical protein	YYY_03900		hypothetical protein
cluster_403	ACCESSORY				APH_0483		hypothetical protein	CRT38_02192		hypothetical protein	HGE1_02232		hypothetical protein										WSQ_02365		hypothetical protein	YYU_02375		hypothetical protein	YYY_02395		hypothetical protein
cluster_4030	ACCESSORY													O997_03995		hypothetical protein										YYU_03975		hypothetical protein
cluster_404	ACCESSORY				APH_0484		hypothetical protein	CRT38_02197		hypothetical protein	HGE1_02237		hypothetical protein	O997_02395		hypothetical protein										YYU_02380		hypothetical protein
cluster_4041	ACCESSORY																									YYU_04045		hypothetical protein	YYY_04050		hypothetical protein
cluster_4047	ACCESSORY																									YYU_04075		hypothetical protein
cluster_4066	ACCESSORY													O997_04215		hypothetical protein	P029_04885		hypothetical protein	P030_05395		hypothetical protein	WSQ_04200		hypothetical protein	YYU_04175		hypothetical protein	YYY_04190		hypothetical protein
cluster_4068	ACCESSORY																						WSQ_04210		hypothetical protein	YYU_04185		hypothetical protein	YYY_04200		hypothetical protein
cluster_407	ACCESSORY				APH_0487		hypothetical protein				HGE1_02252		hypothetical protein										WSQ_02380		hypothetical protein	YYU_02395		hypothetical protein	YYY_02410		hypothetical protein
cluster_4071	ACCESSORY													O997_04240		hypothetical protein	P029_04905		hypothetical protein				WSQ_04225		hypothetical protein	YYU_04200		hypothetical protein	YYY_04215		hypothetical protein
cluster_408	ACCESSORY							CRT38_02217		hypothetical protein	HGE1_02257		hypothetical protein	O997_02415		hypothetical protein	P029_02940		hypothetical protein	P030_03580		hypothetical protein	WSQ_02385		hypothetical protein	YYU_02400		hypothetical protein	YYY_02415		hypothetical protein
cluster_4087	ACCESSORY							CRT38_05297		P44-34 outer membrane protein	HGE1_05232		P44-34b outer membrane protein							P030_00870		P44-1 outer membrane protein	WSQ_05605		hypothetical protein	YYU_04285		hypothetical protein	YYY_05620		hypothetical protein
cluster_4087	ACCESSORY																									YYU_05550		hypothetical protein
cluster_4089	ACCESSORY																									YYU_04295		hypothetical protein
cluster_4100	ACCESSORY	ANAPHAGO_01017	p44-C	P44 outer membrane protein, C-terminal																			WSQ_04380		hypothetical protein	YYU_04350		hypothetical protein	YYY_04375		hypothetical protein
cluster_4131	ACCESSORY																									YYU_04540		hypothetical protein
cluster_414	ACCESSORY										HGE1_02302		hypothetical protein
cluster_4143	ACCESSORY													O997_04670		hypothetical protein							WSQ_04635		hypothetical protein	YYU_04605		hypothetical protein	YYY_04630		hypothetical protein
cluster_4146	ACCESSORY																						WSQ_04660		hypothetical protein	YYU_04630		hypothetical protein	YYY_04655		hypothetical protein
cluster_4154	ACCESSORY																P029_05435		hypothetical protein	P030_05905		hypothetical protein	WSQ_04700		hypothetical protein	YYU_04670		hypothetical protein	YYY_04700		hypothetical protein
cluster_4174	ACCESSORY	ANAPHAGO_00174		Putative cell division protein, degenerate	APH_1040		putative cell division protein, degenerate							O997_04840		hypothetical protein	P029_05545		hypothetical protein	P030_06025		hypothetical protein	WSQ_04810		hypothetical protein	YYU_04780		hypothetical protein	YYY_04815		hypothetical protein
cluster_4184	ACCESSORY																						WSQ_05050		hypothetical protein	YYU_04840		hypothetical protein	YYY_05050		hypothetical protein
cluster_4184	ACCESSORY																						WSQ_04870		hypothetical protein	YYU_05015		hypothetical protein	YYY_04870		hypothetical protein
cluster_419	ACCESSORY	ANAPHAGO_00393		Uncharacterized protein	APH_0506		hypothetical protein	CRT38_02292		hypothetical protein	HGE1_02327		hypothetical protein										WSQ_02465		hypothetical protein	YYU_02470		hypothetical protein	YYY_02490		hypothetical protein
cluster_420	ACCESSORY	ANAPHAGO_00394	rpmJ	50S ribosomal protein L36				CRT38_02297		large subunit ribosomal protein L36 (rpmJ)	HGE1_02332		large subunit ribosomal protein L36 (rpmJ)	O997_02510		50S ribosomal protein L36	P029_03035		50S ribosomal protein L36	P030_03675		50S ribosomal protein L36
cluster_4205	ACCESSORY																						WSQ_04985		hypothetical protein	YYU_04950		hypothetical protein	YYY_04985		hypothetical protein
cluster_4209	ACCESSORY																						WSQ_05005		hypothetical protein	YYU_04970		hypothetical protein	YYY_05005		hypothetical protein
cluster_421	ACCESSORY				APH_0510		putative lipoprotein	CRT38_02302		putative lipoprotein	HGE1_02337		putative lipoprotein										WSQ_02475		hypothetical protein	YYU_02480		hypothetical protein	YYY_02500		hypothetical protein
cluster_422	ACCESSORY				APH_0521	nuoC	NADH dehydrogenase I, C subunit	CRT38_02342		NADH dehydrogenase I, C subunit	HGE1_02342		NADH dehydrogenase I, C subunit	O997_02555		NADH-quinone oxidoreductase subunit C	P029_03095		NADH-quinone oxidoreductase subunit C	P030_03730		NADH-quinone oxidoreductase subunit C	WSQ_02515		NADH-quinone oxidoreductase subunit C	YYU_02520		NADH-quinone oxidoreductase subunit C	YYY_02540		NADH-quinone oxidoreductase subunit C
cluster_422	ACCESSORY				APH_0511		NADH dehydrogenase I, C subunit, truncated	CRT38_02307		NADH dehydrogenase I, C subunit	HGE1_02377		NADH dehydrogenase I, C subunit	O997_02520		NADH-quinone oxidoreductase subunit C				P030_03685		NADH-quinone oxidoreductase subunit C	WSQ_02480		NADH-quinone oxidoreductase subunit C	YYU_02485		NADH-quinone oxidoreductase subunit C	YYY_02505		NADH-quinone oxidoreductase subunit C
cluster_4226	ACCESSORY													O997_05110		hypothetical protein	P029_06435		hypothetical protein	P030_06300		hypothetical protein	WSQ_05105		hypothetical protein	YYU_05065		hypothetical protein	YYY_05105		hypothetical protein
cluster_4237	ACCESSORY													O997_05180		hypothetical protein							WSQ_05175		hypothetical protein	YYU_05135		hypothetical protein	YYY_05190		hypothetical protein
cluster_4243	ACCESSORY																									YYU_05165		hypothetical protein
cluster_4249	ACCESSORY	ANAPHAGO_00431	p44-76	P44-76 outer membrane protein, silent										O997_06535		hypothetical protein							WSQ_05240		hypothetical protein	YYU_05200		hypothetical protein	YYY_05250		hypothetical protein
cluster_4259	ACCESSORY													O997_05305		hypothetical protein				P030_06525		hypothetical protein				YYU_05250		hypothetical protein	YYY_05315		hypothetical protein
cluster_426	ACCESSORY	ANAPHAGO_00258		Uncharacterized protein	APH_0516		hypothetical protein				HGE1_02362		hypothetical protein	O997_02540		hypothetical protein							WSQ_02500		hypothetical protein	YYU_02505		hypothetical protein	YYY_02525		hypothetical protein
cluster_4260	ACCESSORY													O997_05310		hypothetical protein				P030_06530		hypothetical protein	WSQ_05305		hypothetical protein	YYU_05255		hypothetical protein	YYY_05320		hypothetical protein
cluster_4273	ACCESSORY																									YYU_05325		hypothetical protein
cluster_4294	ACCESSORY																						WSQ_05490		hypothetical protein	YYU_05435		hypothetical protein	YYY_05505		hypothetical protein
cluster_4294	ACCESSORY																												YYY_05540		hypothetical protein
cluster_431	ACCESSORY	ANAPHAGO_00265		Conserved domain protein	APH_0525		conserved domain protein	CRT38_02352		hypothetical protein	HGE1_02387		hypothetical protein										WSQ_02530		hypothetical protein	YYU_02535		hypothetical protein	YYY_02555		hypothetical protein
cluster_4349	ACCESSORY																						WSQ_05795		hypothetical protein	YYU_05730		hypothetical protein	YYY_05805		hypothetical protein
cluster_435	ACCESSORY	ANAPHAGO_00493		Uncharacterized protein	APH_0531		hypothetical protein	CRT38_02387		hypothetical protein	HGE1_02412		hypothetical protein										WSQ_02560		hypothetical protein	YYU_02565		hypothetical protein	YYY_02580		hypothetical protein
cluster_436	ACCESSORY	ANAPHAGO_00935	leuS	Leucine--tRNA ligase	APH_0534	leuS	leucyl-tRNA synthetase	CRT38_02397	leuS	leucyl-tRNA ligase	HGE1_02417	leuS	leucyl-tRNA ligase	O997_02620	leuS	leucine--tRNA ligase	P029_03165	leuS	leucine--tRNA ligase	P030_03790	leuS	leucine--tRNA ligase	WSQ_02565	leuS	leucyl-tRNA synthetase	YYU_02570	leuS	leucyl-tRNA synthetase	YYY_02585	leuS	leucyl-tRNA synthetase
cluster_436	ACCESSORY	ANAPHAGO_00934		Uncharacterized protein													P029_03160		hypothetical protein	P030_03785		hypothetical protein
cluster_4365	ACCESSORY																									YYU_05830		hypothetical protein
cluster_4366	ACCESSORY																						WSQ_05900		hypothetical protein	YYU_05835		hypothetical protein	YYY_05910		hypothetical protein
cluster_437	ACCESSORY										HGE1_02422		P44-82 outer membrane protein										WSQ_02570		hypothetical protein	YYU_02575		hypothetical protein	YYY_02590		hypothetical protein
cluster_438	ACCESSORY	ANAPHAGO_00936		Protein of unknown function				CRT38_02402		hypothetical protein	HGE1_02427		hypothetical protein	O997_02630		hypothetical protein	P029_03170		hypothetical protein	P030_03795		hypothetical protein	WSQ_02575		hypothetical protein	YYU_02580		hypothetical protein	YYY_02595		hypothetical protein
cluster_439	ACCESSORY							CRT38_02407		hypothetical protein	HGE1_02432		hypothetical protein	O997_02635		hypothetical protein	P029_03175		hypothetical protein	P030_03800		hypothetical protein	WSQ_02580		hypothetical protein	YYU_02585		hypothetical protein	YYY_02600		hypothetical protein
cluster_4411	ACCESSORY																			P030_01600		P44-1 outer membrane protein				YYU_06075		hypothetical protein	YYY_06155		hypothetical protein
cluster_4424	ACCESSORY																			P030_01675		hypothetical protein	WSQ_06225		hypothetical protein	YYU_06155		hypothetical protein	YYY_06240		hypothetical protein
cluster_4435	ACCESSORY																						WSQ_06280		hypothetical protein	YYU_06215		hypothetical protein	YYY_06295		hypothetical protein
cluster_4436	ACCESSORY													O997_06310		hypothetical protein				P030_01740		hypothetical protein	WSQ_06285		hypothetical protein	YYU_06220		hypothetical protein	YYY_06300		hypothetical protein
cluster_447	ACCESSORY				APH_0546		conserved domain protein	CRT38_02462		hypothetical protein	HGE1_02492		hypothetical protein	O997_02690		hypothetical protein	P029_03245		hypothetical protein	P030_03855		hypothetical protein	WSQ_02635		hypothetical protein	YYU_02640		hypothetical protein	YYY_02650		hypothetical protein
cluster_4478	ACCESSORY																						WSQ_06495		hypothetical protein	YYU_06440		hypothetical protein	YYY_06510		hypothetical protein
cluster_4480	ACCESSORY																									YYU_06450		hypothetical protein
cluster_4486	ACCESSORY																									YYU_06490		hypothetical protein
cluster_4487	ACCESSORY																						WSQ_06535		hypothetical protein	YYU_06495		hypothetical protein
cluster_4493	ACCESSORY																									YYU_06525		hypothetical protein	YYY_06580		hypothetical protein
cluster_4563	ACCESSORY																			P030_00365		hypothetical protein	WSQ_00375		hypothetical protein				YYY_00380		hypothetical protein
cluster_458	ACCESSORY	ANAPHAGO_00679		Arginyl-tRNA synthetase, degenerate	APH_0564		arginyl-tRNA synthetase, degenerate	CRT38_02542	argS	arginyl-tRNA ligase	HGE1_02552	argS	arginyl-tRNA ligase				P029_03320		hypothetical protein				WSQ_02705		hypothetical protein	YYU_02705		hypothetical protein	YYY_02715		hypothetical protein
cluster_461	ACCESSORY				APH_0567		hypothetical protein				HGE1_02567		hypothetical protein													YYU_02720		hypothetical protein
cluster_461	ACCESSORY				APH_0787		hypothetical protein																			YYU_03675		hypothetical protein
cluster_462	ACCESSORY				APH_0568		hypothetical protein	CRT38_02557		hypothetical protein	HGE1_02572		hypothetical protein	O997_02790		hypothetical protein	P029_03345		hypothetical protein	P030_03955		hypothetical protein	WSQ_02725		hypothetical protein	YYU_02730		hypothetical protein	YYY_02735		hypothetical protein
cluster_4624	ACCESSORY																						WSQ_00720		hypothetical protein				YYY_00720		hypothetical protein
cluster_463	ACCESSORY				APH_0569		hypothetical protein				HGE1_02577		hypothetical protein
cluster_464	ACCESSORY				APH_0570		hypothetical protein				HGE1_02582		hypothetical protein										WSQ_02840		hypothetical protein	YYU_02735		hypothetical protein	YYY_02740		hypothetical protein
cluster_464	ACCESSORY																						WSQ_02730		hypothetical protein
cluster_466	ACCESSORY				APH_0572		DNA mismatch repair protein MutS, truncated	CRT38_02567		DNA mismatch repair protein MutS	HGE1_02592		DNA mismatch repair protein MutS	O997_02805		hypothetical protein	P029_03355		hypothetical protein	P030_03965		hypothetical protein	WSQ_02740		hypothetical protein	YYU_02745		hypothetical protein	YYY_02750		hypothetical protein
cluster_4682	ACCESSORY																						WSQ_01030		hypothetical protein
cluster_470	ACCESSORY	ANAPHAGO_00156	cutA	Periplasmic divalent cation tolerance protein CutA	APH_0581	cutA	periplasmic divalent cation tolerance protein CutA	CRT38_02602		periplasmic divalent cation tolerance protein CutA	HGE1_02627		periplasmic divalent cation tolerance protein CutA	O997_02830		divalent cation transporter	P029_03390		divalent cation transporter				WSQ_02775		hypothetical protein	YYU_02785		hypothetical protein	YYY_02785		hypothetical protein
cluster_474	ACCESSORY										HGE1_02647		hypothetical protein	O997_02900		hypothetical protein	P029_03490		hypothetical protein				WSQ_02850		hypothetical protein	YYU_02855		hypothetical protein	YYY_02855		hypothetical protein
cluster_474	ACCESSORY										HGE1_02692		hypothetical protein	O997_02850		hypothetical protein							WSQ_02795		hypothetical protein	YYU_02805		hypothetical protein	YYY_02805		hypothetical protein
cluster_4765	ACCESSORY																						WSQ_01455		hypothetical protein
cluster_4767	ACCESSORY																						WSQ_01465		hypothetical protein
cluster_477	ACCESSORY				APH_0596		hypothetical protein	CRT38_02652		hypothetical protein	HGE1_02662		hypothetical protein										WSQ_02830		hypothetical protein	YYU_02840		hypothetical protein	YYY_02840		hypothetical protein
cluster_478	ACCESSORY				APH_0594		putative membrane protein	CRT38_02647		hypothetical protein	HGE1_02667		hypothetical protein							P030_04040		symporter	WSQ_02820		hypothetical protein	YYU_02830		hypothetical protein	YYY_02830		hypothetical protein
cluster_481	ACCESSORY	ANAPHAGO_00928	thiC	Phosphomethylpyrimidine synthase	APH_0586		thiamine biosynthesis protein ThiC, truncated	CRT38_02627		thiamine biosynthesis protein ThiC	HGE1_02687		thiamine biosynthesis protein ThiC	O997_02855		hypothetical protein	P029_03415		hypothetical protein	P030_04025		hypothetical protein	WSQ_02800		hypothetical protein	YYU_02810		hypothetical protein	YYY_02810		hypothetical protein
cluster_481	ACCESSORY	ANAPHAGO_00541		Thiamine biosynthesis protein ThiC, truncated	APH_0600	thiC	thiamine biosynthesis protein ThiC	CRT38_02662		phosphomethylpyrimidine synthase ThiC	HGE1_02652		phosphomethylpyrimidine synthase ThiC	O997_02895		phosphomethylpyrimidine synthase	P029_03480		phosphomethylpyrimidine synthase	P030_04060		phosphomethylpyrimidine synthase	WSQ_02845		phosphomethylpyrimidine synthase	YYU_02850		phosphomethylpyrimidine synthase	YYY_02850		phosphomethylpyrimidine synthase
[truncated: 521 more rows]
