# Supplementary material for: Comparative genomics of first available bovine Anaplasma phagocytophilum genome obtained with targeted sequence capture
Source: BMC Genomics. 2014 Nov 17;15(1):973. doi: 10.1186/1471-2164-15-973 (PMC4239370; doi:10.1186/1471-2164-15-973)
Supplement: Supplementary file 2 — Additional file 2: Potential Sec substrates detected in ten A. phagocytophilum genomes. (XLSX 10 KB) [file 12864_2014_6665_MOESM2_ESM.xlsx]

## Sheet: Feuil1
	HZ	HZ2	HGE1	JM	Dog2	MRK	CRT35	CRT38	Norway Variant 2	10_179
Asp55 (APH_0405)	Sec Signal	Sec Signal	Sec Signal	Sec Signal	Sec Signal	Sec Signal	Sec Signal	Sec Signal	Sec Signal	Sec Signal
CBS/transporter associated domain protein (APH_0957)	Sec Signal	Sec Signal	Sec Signal	Sec Signal	Sec Signal	Sec Signal	Sec Signal	Sec Signal	Sec Signal	Sec Signal
ComL (APH_1087)	Sec Signal	Sec Signal	Sec Signal	Sec Signal	Sec Signal	Sec Signal	Sec Signal	Sec Signal	Sec Signal	Sec Signal
cytochrome c biogenesis family protein (APH_0687 )	Sec Signal	Sec Signal	Sec Signal	Sec Signal	Sec Signal	Sec Signal	Sec Signal	Sec Signal	Sec Signal	Sec Signal
cytochrome c oxidase, subunit II (APH_1084)	Sec Signal	Sec Signal	Sec Signal	Sec Signal	Sec Signal	Sec Signal	Sec Signal	Sec Signal	Sec Signal	Sec Signal
dioxygenase family protein (APH_0232)	Sec Signal	Sec Signal	Sec Signal	Sec Signal	Sec Signal	Sec Signal	Sec Signal	Sec Signal	Sec Signal	Sec Signal
hypothetical protein (APH_0406)	No Sec Signal	Sec Signal	Sec Signal	Sec Signal	Sec Signal	No Sec Signal	Sec Signal	Sec Signal	Sec Signal	Sec Signal
hypothetical protein (APH_0601)	No Sec Signal	Sec Signal	Sec Signal	Sec Signal	Sec Signal	No Sec Signal	No Sec Signal	Sec Signal	No Sec Signal	No Sec Signal
hypothetical protein (APH_0648)	Sec Signal	Sec Signal	No Sec Signal	Sec Signal	Sec Signal	Sec Signal	Sec Signal	Sec Signal	Sec Signal	Sec Signal
hypothetical protein (APH_1066)	Sec Signal	Sec Signal	Absent	Sec Signal	Sec Signal	Sec Signal	Sec Signal	Sec Signal	Sec Signal	Sec Signal
hypothetical protein (APH_1127)	Sec Signal	Sec Signal	Sec Signal	Sec Signal	Sec Signal	Sec Signal	Sec Signal	Sec Signal	Sec Signal	Sec Signal
hypothetical protein (APH_1209)	Sec Signal	Sec Signal	Sec Signal	Sec Signal	Sec Signal	Sec Signal	Sec Signal	Sec Signal	Sec Signal	Sec Signal
hypothetical protein (APH_1394)	Sec Signal	Sec Signal	Sec Signal	Sec Signal	Sec Signal	Sec Signal	Sec Signal	Sec Signal	Sec Signal	No Sec Signal
hypothetical protein (CRT38_03582)	Absent	Absent	Absent	Absent	Absent	Absent	Sec Signal	Sec Signal	Absent	Absent
hypothetical protein (P029_03965)	Absent	Absent	Absent	Absent	Absent	Absent	Absent	Absent	Sec Signal	Absent
immunogenic protein (APH_0625)	No Sec Signal	Sec Signal	Sec Signal	Sec Signal	Sec Signal	No Sec Signal	No Sec Signal	Sec Signal	No Sec Signal	Sec Signal
Msp2/p44 (APH_1361)	Sec Signal	Sec Signal	Sec Signal	Sec Signal	Sec Signal	Sec Signal	Sec Signal	Sec Signal	Sec Signal	Sec Signal
Msp4 (APH_1240	Sec Signal	Sec Signal	Sec Signal	Sec Signal	Sec Signal	Sec Signal	Sec Signal	Sec Signal	Sec Signal	Sec Signal
NldP (APH_0221)	Sec Signal	Sec Signal	No Sec Signal	Sec Signal	Sec Signal	Sec Signal	Sec Signal	No Sec Signal	Sec Signal	No Sec Signal
Omp-1X (APH_1219)	Sec Signal	Sec Signal	Sec Signal	Sec Signal	Sec Signal	Sec Signal	Sec Signal	Sec Signal	Sec Signal	Sec Signal
Omp85 (APH_1210)	Sec Signal	Sec Signal	Sec Signal	Sec Signal	Sec Signal	Sec Signal	Sec Signal	Sec Signal	Sec Signal	Sec Signal
OmpA (APH_0338)	Sec Signal	Sec Signal	Sec Signal	Sec Signal	Sec Signal	Sec Signal	Sec Signal	Sec Signal	Sec Signal	Sec Signal
outer membrane efflux protein (APH_1110)	Sec Signal	Sec Signal	Sec Signal	Sec Signal	Sec Signal	Sec Signal	Sec Signal	Sec Signal	Sec Signal	Sec Signal
peptidase, M48 family (APH_0208)	Sec Signal	Sec Signal	No Sec Signal	Sec Signal	Sec Signal	Sec Signal	Sec Signal	Sec Signal	Sec Signal	No Sec Signal
protease DO (APH_1148)	Sec Signal	Sec Signal	Sec Signal	Sec Signal	Sec Signal	Sec Signal	No Sec Signal	Sec Signal	Absent	Sec Signal
putative lipoprotein (APH_0985)	Sec Signal	Sec Signal	Sec Signal	Sec Signal	Sec Signal	Sec Signal	Sec Signal	Sec Signal	Sec Signal	Sec Signal
putative thiol-disulfide oxidoreductase (APH_0561)	Sec Signal	Sec Signal	No Sec Signal	Sec Signal	Sec Signal	Sec Signal	Sec Signal	Sec Signal	Sec Signal	No Sec Signal
VirB2-1 (APH_1145)	Sec Signal	Sec Signal	Sec Signal	Sec Signal	Sec Signal	Sec Signal	Sec Signal	Sec Signal	Sec Signal	Sec Signal
virB2-10 (CRT38_04982)	Absent	Absent	Absent	Absent	Absent	Absent	Sec Signal	Sec Signal	Absent	Absent
virB2-11 (CRT38_04967)	Absent	Absent	Absent	Absent	Absent	Absent	Sec Signal	Sec Signal	Absent	Absent
virB2-12 (CRT38_04957)	Absent	Absent	Absent	Absent	Absent	Absent	Sec Signal	Sec Signal	Absent	Absent
virB2-13 (CRT38_04992)	Absent	Absent	Absent	Absent	Absent	Absent	Sec Signal	Sec Signal	Absent	Absent
virB2-14 (CRT38_04972)	Absent	Absent	Absent	Absent	Absent	Absent	Absent	Sec Signal	Absent	Absent
virB2-15 (CRT38_04997)	Absent	Absent	Absent	Absent	Absent	Absent	Absent	Sec Signal	Absent	Absent
VirB2-2 (APH_1144)	Sec Signal	Sec Signal	Sec Signal	Sec Signal	Sec Signal	Sec Signal	Sec Signal	Sec Signal	Sec Signal	Sec Signal
VirB2-3 (APH_1136)	Sec Signal	Sec Signal	Sec Signal	Sec Signal	Sec Signal	Sec Signal	Sec Signal	Sec Signal	Sec Signal	Sec Signal
VirB2-4 (APH_1134)	Sec Signal	Sec Signal	absent	Sec Signal	Sec Signal	Sec Signal	Sec Signal	Sec Signal	Sec Signal	Sec Signal
virB2-5 (APH_1133)	Sec Signal	Sec Signal	Sec Signal	Sec Signal	Sec Signal	Sec Signal	Sec Signal	Sec Signal	Sec Signal	Sec Signal
virB2-6 (APH_1132)	Sec Signal	Sec Signal	Sec Signal	Sec Signal	Sec Signal	Sec Signal	Sec Signal	Sec Signal	Sec Signal	Sec Signal
virB2-7 (APH_1131)	Sec Signal	Sec Signal	Sec Signal	Sec Signal	Sec Signal	Sec Signal	Sec Signal	Sec Signal	Sec Signal	Sec Signal
virB2-8 (APH_1130)	Sec Signal	Sec Signal	Sec Signal	Sec Signal	Sec Signal	Sec Signal	Sec Signal	Sec Signal	Sec Signal	Sec Signal
virB2-9 (CRT38_04947)	Absent	Absent	Absent	Sec Signal	Sec Signal	Sec Signal	Sec Signal	Sec Signal	Sec Signal	Sec Signal
VirB6-1 (APH_0374)	Sec Signal	Sec Signal	Sec Signal	Sec Signal	Sec Signal	Sec Signal	Sec Signal	Sec Signal	Sec Signal	Sec Signal
VirB6-3 (APH_0376)	Sec Signal	Sec Signal	Sec Signal	Sec Signal	Sec Signal	Sec Signal	Sec Signal	Sec Signal	Sec Signal	Sec Signal
VirB6-4 (APH_0377)	Sec Signal	Sec Signal	Undefined	Sec Signal	Sec Signal	Sec Signal	Sec Signal	Undefined	Sec Signal	Undefined
VirB9-1 (APH_1405)	Sec Signal	Sec Signal	Sec Signal	Sec Signal	Sec Signal	Sec Signal	Sec Signal	Sec Signal	Sec Signal	Sec Signal
VirB9-2 (APH_0081)	Sec Signal	Sec Signal	Sec Signal	Sec Signal	Sec Signal	Sec Signal	Sec Signal	Sec Signal	Sec Signal	Sec Signal
